# Supplementary material for: Spatial redundancy transformer for self-supervised fluorescence image denoising
Source: Nat Comput Sci. 2023 Dec 11;3(12):1067–80. doi: 10.1038/s43588-023-00568-2 (PMC10766531; doi:10.1038/s43588-023-00568-2)
Supplement: Supplementary file 9 — Raw numerical data for Fig. 1f showing pixel intensity along the line. Raw numerical data for Fig. 1g showing the denoising performance of SRDTrans and SRDCNN with different input temporal scales. [file 43588_2023_568_MOESM9_ESM.xlsx]

## Sheet: Fig1.f_Intensity
Raw		SRDCNN		SRDTrans		GT
Distance(μm)	Intensity	Distance(μm)	Intensity	Distance(μm)	Intensity	Distance(μm)	Intensity
0	0.392289	0	0	0	0	0	0
0.5	0.0768488	0.5	0.022775	0.5	0.0441015	0.5	0.0518182
1	0	1	0.0321729	1	0.0920095	1	0.100013
1.5	0.372002	1.5	0.0422436	1.5	0.158332	1.5	0.170459
2	0.583356	2	0.0753647	2	0.218588	2	0.240906
2.5	0.592242	2.5	0.135271	2.5	0.219114	2.5	0.238975
3	0.380078	3	0.208584	3	0.21673	3	0.228137
3.5	0.175933	3.5	0.254745	3.5	0.207755	3.5	0.215944
4	0.172635	4	0.283244	4	0.224189	4	0.231761
4.5	0.0678562	4.5	0.304824	4.5	0.177055	4.5	0.18841
5	0.157863	5	0.308559	5	0.172661	5	0.189764
5.5	0.168814	5.5	0.302682	5.5	0.235454	5.5	0.256553
6	0.100457	6	0.268367	6	0.323131	6	0.343256
6.5	0.0934441	6.5	0.233777	6.5	0.310194	6.5	0.32158
7	0.133781	7	0.194656	7	0.222766	7	0.240973
7.5	0.240884	7.5	0.167136	7.5	0.142362	7.5	0.15698
8	0.379578	8	0.18183	8	0.0749567	8	0.097371
8.5	0.571262	8.5	0.217706	8.5	0.0852627	8.5	0.106177
9	0.833734	9	0.276754	9	0.189249	9	0.215707
9.5	0.729456	9.5	0.334762	9.5	0.342071	9.5	0.362019
10	0.490283	10	0.430575	10	0.484155	10	0.510634
10.5	0.230046	10.5	0.579926	10.5	0.658548	10.5	0.678825
11	0.295328	11	0.7665	11	0.845723	11	0.863069
11.5	0.402287	11.5	0.929381	11.5	1	11.5	1
12	0.339098	12	1	12	0.994894	12	0.981711
12.5	0.245712	12.5	0.97545	12.5	0.954166	12.5	0.949197
13	0.181771	13	0.886831	13	0.840246	13	0.853654
13.5	0.547265	13.5	0.786396	13.5	0.723973	13.5	0.762751
14	0.915638	14	0.704236	14	0.645426	14	0.681467
14.5	1	14.5	0.63374	14.5	0.558833	14.5	0.580708
15	0.572044	15	0.564774	15	0.439156	15	0.438935

## Sheet: Fig1.g_T_SNR
SRDCNN			SRDTrans
T (slices)	Output SNR (dB)	± s.d.	T (slices)	Output SNR (dB)	± s.d.
32	23.62	0.25	32	24.65	0.3
64	23.87	0.28	64	25.74	0.18
128	24.11	0.37	128	26.51	0.29
256	24.24	0.22	256	27.08	0.15
512	24.25	0.2	512	27.26	0.2
1024	24.3	0.33	1024	27.48	0.17
