# Supplementary material for: Spatial redundancy transformer for self-supervised fluorescence image denoising
Source: Nat Comput Sci. 2023 Dec 11;3(12):1067–80. doi: 10.1038/s43588-023-00568-2 (PMC10766531; doi:10.1038/s43588-023-00568-2)
Supplement: Supplementary file 10 — Raw numerical data for Fig. 2b showing pixel intensity before and after denoising. Raw numerical data for Fig. 2c showing the output SNR and SSIM of SRDTrans. Statistical source data for Fig. 2g,h showing the Jaccard index and r.m.s.e. before and after denoising. [file 43588_2023_568_MOESM10_ESM.xlsx]

## Sheet: Fig2.b_Intersity
Raw data		SRDTrans		GT			Raw data		SRDTrans		GT
Distance(μm)	Intensity	Distance(μm)	Intensity	Distance(μm)	Intensity		Distance(μm)	Intensity	Distance(μm)	Intensity	Distance(μm)	Intensity
0	0.501798	0	0	0	0		0	0.393948	0	0.281681	0	0.262146
0.03	0.342317	0.03	0.0212895	0.03	0.0295058		0.03	0.411603	0.03	0.447766	0.03	0.414361
0.06	0.186657	0.06	0.0532475	0.06	0.0687102		0.06	0.66654	0.06	0.611464	0.06	0.56784
0.09	0.296351	0.09	0.10298	0.09	0.122469		0.09	0.631696	0.09	0.763481	0.09	0.711367
0.12	0.331783	0.12	0.1699	0.12	0.188574		0.12	0.674817	0.12	0.883621	0.12	0.829332
0.15	0.418896	0.15	0.247523	0.15	0.262341		0.15	0.280544	0.15	0.951763	0.15	0.895521
0.18	0.306071	0.18	0.322773	0.18	0.334916		0.18	0.145484	0.18	0.957539	0.18	0.905111
0.21	0.404012	0.21	0.388297	0.21	0.398107		0.21	0.187317	0.21	0.898317	0.21	0.851062
0.24	0.531991	0.24	0.436301	0.24	0.443338		0.24	0.390683	0.24	0.786377	0.24	0.744399
0.27	0.650326	0.27	0.462876	0.27	0.462519		0.27	0.547701	0.27	0.63982	0.27	0.599904
0.3	0.556135	0.3	0.461775	0.3	0.45389		0.3	0.563624	0.3	0.480915	0.3	0.44359
0.33	0.591009	0.33	0.431473	0.33	0.417672		0.33	0.492407	0.33	0.330057	0.33	0.295856
0.36	0.58001	0.36	0.375064	0.36	0.364549		0.36	0.277208	0.36	0.20062	0.36	0.174668
0.39	0.797844	0.39	0.303876	0.39	0.306518		0.39	0.119293	0.39	0.109757	0.39	0.0996872
0.42	0.658003	0.42	0.23797	0.42	0.256009		0.42	0	0.42	0.0597949	0.42	0.0691618
0.45	0.568857	0.45	0.197901	0.45	0.226519		0.45	0.391797	0.45	0.0552243	0.45	0.0838479
0.48	0.2171	0.48	0.196137	0.48	0.227407		0.48	0.430697	0.48	0.0976115	0.48	0.142616
0.51	0.134887	0.51	0.237434	0.51	0.26628		0.51	0.534481	0.51	0.18705	0.51	0.247161
0.54	0	0.54	0.319746	0.54	0.345326		0.54	0.237851	0.54	0.315754	0.54	0.380376
0.57	0.238058	0.57	0.436366	0.57	0.458233		0.57	0.330783	0.57	0.470876	0.57	0.525831
0.6	0.404891	0.6	0.57609	0.6	0.595988		0.6	0.388385	0.6	0.635146	0.6	0.67458
0.63	0.64143	0.63	0.722474	0.63	0.739683		0.63	0.379228	0.63	0.790887	0.63	0.8212
0.66	0.694004	0.66	0.852075	0.66	0.86604		0.66	0.476013	0.66	0.917726	0.66	0.938776
0.69	0.831863	0.69	0.950127	0.69	0.958603		0.69	0.556755	0.69	0.99173	0.69	1
0.72	0.815001	0.72	1	0.72	1		0.72	0.605104	0.72	1	0.72	0.996702
0.75	1	0.75	0.992209	0.75	0.985613		0.75	0.488487	0.75	0.940817	0.75	0.941375
0.78	0.871162	0.78	0.920947	0.78	0.919085		0.78	0.425696	0.78	0.827579	0.78	0.840433
0.81	0.864913	0.81	0.793316	0.81	0.811221		0.81	0.356895	0.81	0.681555	0.81	0.693849
0.84	0.488942	0.84	0.646073	0.84	0.686571		0.84	0.263208	0.84	0.525019	0.84	0.512351
0.87	0.437836	0.87	0.514713	0.87	0.566213		0.87	0.159837	0.87	0.37826	0.87	0.335018
0.9	0.389787	0.9	0.429174	0.9	0.474304		0.9	0.127622	0.9	0.26002	0.9	0.196796
0.93	0.628993	0.93	0.388341	0.93	0.420608		0.93	0.102612	0.93	0.184658	0.93	0.118314
0.96	0.688575	0.96	0.38048	0.96	0.404303		0.96	0.49688	0.96	0.165027	0.96	0.0994751
0.99	0.857466	0.99	0.392854	0.99	0.418316		0.99	0.681268	0.99	0.20207	0.99	0.133971
1.02	0.934045	1.02	0.421235	1.02	0.450868		1.02	0.946107	1.02	0.291035	1.02	0.217302
1.05	0.850169	1.05	0.457682	1.05	0.48738		1.05	0.613504	1.05	0.416902	1.05	0.344318
1.08	0.859324	1.08	0.498035	1.08	0.51557		1.08	0.443499	1.08	0.560994	1.08	0.49906
1.11	0.485735	1.11	0.528017	1.11	0.524935		1.11	0.307519	1.11	0.708019	1.11	0.658302
1.14	0.609649	1.14	0.532136	1.14	0.513004		1.14	0.29089	1.14	0.836907	1.14	0.789889
1.17	0.375372	1.17	0.497508	1.17	0.481993		1.17	0.331961	1.17	0.923359	1.17	0.876294
1.2	0.605803	1.2	0.422743	1.2	0.434732		1.2	0.331889	1.2	0.949151	1.2	0.904722
1.23	0.416953	1.23	0.327856	1.23	0.378518		1.23	0.4234	1.23	0.911693	1.23	0.875198
1.26	0.518086	1.26	0.233996	1.26	0.318273		1.26	0.544074	1.26	0.81667	1.26	0.789025
1.29	0.352167	1.29	0.161683	1.29	0.260566		1.29	0.830933	1.29	0.680708	1.29	0.652957
1.32	0.282261	1.32	0.112817	1.32	0.206309		1.32	0.997446	1.32	0.522848	1.32	0.484431
1.35	0.229382	1.35	0.081192	1.35	0.157303		1.35	1	1.35	0.36389	1.35	0.312371
1.38	0.220741	1.38	0.0556513	1.38	0.115257		1.38	0.815847	1.38	0.217492	1.38	0.170202
1.41	0.27329	1.41	0.030428	1.41	0.0787188		1.41	0.432452	1.41	0.0969961	1.41	0.0701177
							1.44	0.00140417	1.44	0	1.44	0

## Sheet: Fig2.c_SNR_SSIM
Raw data			SRDTrans				Raw data			SRDTrans
Input SNR (dB)	Output SNR (dB)	± s.d.	Input SNR (dB)	Output SNR (dB)	± s.d.		Input SSIM	Output SSIM	± s.d.	Input SSIM	Output SSIM	± s.d.
-0.05	-0.05	0.033	-0.05	26.53	0.37		0.2461	0.2461	0.0128	0.2461	0.989	0.0062
1.7	1.7	0.032	1.7	27.44	0.48		0.2977	0.2977	0.0146	0.2977	0.9907	0.0072
3.9	3.9	0.031	3.9	28.61	0.39		0.3754	0.3754	0.0172	0.3754	0.9934	0.0051
5.91	5.91	0.031	5.91	29.83	0.45		0.4588	0.4588	0.0194	0.4588	0.9948	0.0031
8.27	8.27	0.031	8.27	31.02	0.41		0.4963	0.4963	0.0211	0.4963	0.9954	0.0031
9.76	9.76	0.031	9.76	31.77	0.37		0.5694	0.5694	0.0212	0.5694	0.9947	0.0052
12.04	12.04	0.031	12.04	33.27	0.3		0.6425	0.6425	0.0195	0.6425	0.9941	0.0045
14.14	14.14	0.031	14.14	34.92	0.48		0.7128	0.7128	0.016	0.7128	0.9938	0.0061
16	16	0.032	16	35.97	0.39		0.7513	0.7513	0.012	0.7513	0.992	0.0058
18.22	18.22	0.033	18.22	37.28	0.35		0.8384	0.8384	0.0074	0.8384	0.9926	0.0064
19.98	19.98	0.035	19.98	38.39	0.4		0.8986	0.8986	0.0046	0.8986	0.9956	0.0042

## Sheet: Fig2.g_Jaccard_RMSE
Jaccard			RMSE
Raw data	SRDTrans		Raw data	SRDTrans
0.1545	0.7886		78.3406	26.2336
0.1944	0.8362		76.4308	29.2253
0.1518	0.8772		98.3529	26.4272
0.1852	0.8661		93.4194	25.2608
0.1391	0.8376		84.2309	25.424
0.1182	0.8468		71.0964	23.1509
0.1792	0.8532		85.0384	29.6906
0.1584	0.8692		89.4106	30.6373
0.102	0.8738		76.0882	24.8368
0.1196	0.8137		86.0891	23.8695
0.1089	0.8396		90.4697	28.3114
0.117	0.8824		101.914	21.7089
0.125	0.901		82.6457	28.1402
0.0769	0.8257		69.6764	24.4697
0.13	0.7727		96.0711	30.5235
0.125	0.8137		82.0905	28.3981
0.1364	0.8404		94.3373	25.8937
0.1047	0.7938		78.3214	26.1781
0.0952	0.8021		40.4015	19.9903
0.0795	0.8387		78.392	26.6287
0.131	0.7826		84.5083	30.6481
0.1279	0.7677		71.8869	26.682
0.1	0.7238		91.334	27.3017
0.1458	0.8381		83.921	22.7265
0.1845	0.8158		83.6599	26.1843
0.1524	0.8532		82.244	30.7099
0.165	0.8545		86.5463	24.5057
0.2019	0.7965		86.048	22.3674
0.2079	0.9		85.1407	21.2946
0.1333	0.8889		87.243	23.3586
0.1089	0.8878		80.389	22.3748
0.1368	0.8		95.5258	26.463
0.1304	0.8958		86.2737	26.1084
0.1839	0.8602		90.8664	20.6686
0.1183	0.8247		68.6397	22.6537
0.1183	0.7736		75.3854	25.7461
0.0745	0.8687		101.888	24.3589
0.1	0.8704		93.4638	28.2264
0.16	0.8571		97.3796	25.6752
0.1684	0.8878		81.5176	22.9279
0.1158	0.8627		97.4343	20.574
0.0816	0.8208		78.008	22.3285
0.0891	0.8857		70.3317	22.2525
0.1122	0.8519		86.9042	18.5388
0.0849	0.8899		98.1144	24.2441
0.1364	0.9083		90.9368	27.6898
0.1622	0.9115		83.5253	29.602
0.1565	0.8974		92.5614	31.1346
0.1293	0.8833		98.1986	26.5686
0.1148	0.8667		84.5839	26.4185
0.1967	0.8803		76.7889	19.9989
0.115	0.8534		79.4475	21.0547
0.2432	0.8938		86.1192	23.3075
0.2222	0.875		80.8311	22.8125
0.156	0.8534		87.9305	17.0366
0.181	0.9604		88.0263	17.6148
0.0849	0.8636		81.6718	27.7648
0.1053	0.8208		66.6359	26.2324
0.1979	0.8854		96.6404	23.4822
0.1978	0.8723		100.83	20.7196
0.1429	0.88		89.8119	19.8715
0.14	0.8333		89.2027	16.6612
0.1134	0.8641		77.9882	28.6317
0.1237	0.8416		90.9023	28.2029
0.1562	0.8269		96.3779	28.7547
0.1087	0.8283		97.8652	26.6092
0.0952	0.8113		86.405	29.8278
0.198	0.7925		91.642	21.5145
0.125	0.8381		83.9838	22.2743
0.1456	0.8364		76.8266	24.3717
0.1308	0.9223		85.8659	28.882
0.1616	0.9175		105.481	21.5387
0.1183	0.9022		81.375	17.1211
0.1124	0.8511		71.7786	15.6971
0.2174	0.8763		94.9743	22.7738
0.1413	0.8515		77.6499	22.1374
0.1224	0.9368		110.048	23.4352
0.1053	0.8627		92.136	21.4727
0.0899	0.8515		74.9063	26.0859
0.1099	0.7961		107.986	24.1029
0.0833	0.8687		89.6171	22.8838
0.0957	0.8137		83.4756	24.3507
0.1609	0.7788		81.8378	20.9064
0.125	0.7549		82.3003	24.4024
0.2184	0.883		84.4032	22.9156
0.1702	0.9333		86.4971	21.8863
0.1919	0.7727		89.4892	20.447
0.1505	0.883		91.3427	18.4912
0.1628	0.8438		96.9314	21.1348
0.1444	0.8163		95.4863	17.5907
0.1099	0.8431		91.8821	19.2503
0.2165	0.8725		89.5489	26.1975
0.1	0.8969		77.3327	23.3467
0.16	0.9565		78.1332	23.4317
0.1224	0.8416		90.8762	22.7505
0.1333	0.9091		68.307	27.4789
0.1414	0.8302		84.5988	24.7675
0.098	0.899		91.9934	17.4884
0.1238	0.8679		88.1945	33.4608
0.1414	0.7757		88.0877	27.5614
0.1789	0.8257		90.4945	33.0021
0.129	0.86		92.3203	29.2154
0.1087	0.85		80.7866	26.376
0.1075	0.9032		96.5074	24.4171
0.0957	0.8889		94.0142	26.1865
0.172	0.8061		75.9533	24.3568
0.0808	0.84		85.574	31.1064
0.1809	0.8137		96.0269	22.9985
0.0957	0.8283		87.7416	27.2127
0.102	0.7658		90.1685	31.6389
0.0918	0.8365		89.2668	35.1717
0.1327	0.7963		80.481	25.9009
0.1474	0.88		79.9063	24.3811
0.1579	0.8447		90.7419	25.0512
0.1753	0.8738		77.5401	27.185
0.1176	0.8571		100.973	24.995
0.11	0.823		78.1316	28.1294
0.1078	0.8476		75.5408	17.6807
0.1134	0.8627		97.2126	21.8119
0.1649	0.8725		83.5878	22.817
0.1613	0.9072		92.6844	22.8218
0.1275	0.8854		84.9643	19.8167
0.1667	0.8381		82.6064	19.1218
0.1442	0.9314		88.1995	25.2138
0.0841	0.8807		91.7292	22.283
0.1321	0.8739		85.8436	19.8057
0.1683	0.875		71.201	22.0702
0.1296	0.8868		89.8917	25.5595
0.1481	0.8818		78.4077	26.0078
0.1415	0.9245		89.8213	25.7593
0.1327	0.9175		66.2128	21.2258
0.1224	0.8922		78.5166	19.2031
0.1346	0.8716		80.9292	22.9289
0.1616	0.8318		83.65	20.1703
0.1068	0.8962		94.0568	22.7201
0.098	0.8		94.741	24.219
0.1553	0.8393		83.4911	21.5767
0.1905	0.8739		100.694	23.3458
0.1212	0.901		90.5245	26.6655
0.1031	0.8922		85.4459	28.5787
0.1165	0.8713		82.521	28.035
0.1474	0.75		99.6889	23.3653
0.0928	0.8235		78.4925	25.7759
0.1505	0.783		87.1454	22.8135
0.1809	0.8936		98.8463	21.3033
0.1613	0.913		85.0032	26.6103
0.1494	0.9222		91.4883	27.3768
0.1758	0.9011		95.6691	21.1719
0.092	0.8144		65.0172	25.0555
0.1222	0.8438		103.419	21.4692
0.1505	0.8842		81.3626	22.6039
0.1263	0.8673		76.4405	28.1154
0.1224	0.8958		94.5246	25.6103
0.1364	0.7196		105.523	24.8797
0.1609	0.8247		80.2632	30.5104
0.1011	0.8061		86.7351	29.3871
0.1053	0.9213		72.5137	20.4598
0.1828	0.866		76.0261	24.4587
0.1304	0.883		99.9748	23.08
0.0761	0.8936		104.302	25.6617
0.117	0.8		74.1702	24.3668
0.1882	0.8617		78.8686	21.112
0.068	0.8725		101.47	27.3931
0.165	0.8519		83.9269	20.9388
0.1238	0.8571		84.121	25.9022
0.1402	0.8868		83.1703	23.0361
0.1782	0.8846		76.4031	29.6872
0.2268	0.8273		81.2963	26.0353
0.1277	0.9072		101.039	22.5414
0.1875	0.88		85.477	22.7574
0.1562	0.8654		106.409	27.8461
0.1635	0.8879		91.0349	21.2326
0.1102	0.8595		87.6463	25.0306
0.1415	0.9107		91.3057	29.5193
0.1786	0.875		89.2602	26.3439
0.1881	0.819		75.9553	23.384
0.1923	0.8426		96.3348	24.0392
0.1429	0.9038		80.0866	26.9852
0.1782	0.8654		81.9973	24.9341
0.1515	0.9118		79.2872	26.2058
0.1442	0.8738		80.4649	22.4506
0.1333	0.8091		74.4344	19.4749
0.1782	0.8165		99.3537	27.0157
0.1204	0.8198		85.8979	24.3401
0.1132	0.8696		78.0659	28.7775
0.1284	0.8829		69.2568	34.6542
0.1058	0.7863		79.9006	32.493
0.0952	0.7398		96.5823	26.3355
0.1373	0.8559		81.6407	25.5386
0.1296	0.8362		78.3257	30.57
0.1468	0.8509		83.7337	30.151
0.1456	0.9118		96.4475	29.5035
0.1456	0.94		84.6119	29.4625
0.1287	0.9175		73.2535	34.1366
0.1183	0.785		91.7763	26.8908
0.1064	0.8866		88.423	26.9767
0.1	0.8835		80.4836	27.3163
0.1429	0.8381		101.945	29.2326
0.1373	0.8857		91.7002	25.4711
0.1442	0.8972		98.9812	26.5383
0.1714	0.9151		102.137	26.4174
0.2	0.8585		81.6522	22.2916
0.14	0.8641		69.5379	22.4827
0.1633	0.8447		72.6232	24.0478
0.1648	0.9053		89.5401	19.973
0.1111	0.87		68.3824	16.4306
0.1935	0.8776		75.137	21.3587
0.1684	0.8235		88.7431	25.2522
0.1505	0.8247		91.9169	22.2033
0.1364	0.8817		85.7733	31.2437
0.1979	0.8542		90.4811	26.1072
0.2088	0.8737		80.8283	17.4689
0.1386	0.9091		88.2998	29.0105
0.15	0.8725		75.8747	23.9131
0.1509	0.7857		93.4995	25.3789
0.1546	0.8224		78.3805	28.1676
0.125	0.87		86.9524	23.5104
0.1237	0.8627		107.406	26.2129
0.1531	0.9468		101.79	21.5765
0.1919	0.8627		90.841	27.3721
0.0952	0.899		83.4078	29.271
0.1579	0.8846		85.697	29.8152
0.1111	0.8942		90.3468	21.2335
0.1881	0.8785		91.0125	22.508
0.1058	0.823		68.0278	20.4424
0.1818	0.8761		93.9105	25.0914
0.1667	0.8198		81.8383	21.5847
0.1649	0.8762		88.1768	25.4289
0.1616	0.8952		92.7397	26.5121
0.1058	0.7966		97.1548	30.0835
0.1524	0.8393		81.119	24.4286
0.1698	0.8807		93.5812	23.3667
0.1262	0.9231		75.8767	19.6215
0.1545	0.9273		91.2212	23.7334
0.1121	0.9099		70.9754	20.551
0.1376	0.886		71.8145	24.3659
0.1471	0.8545		99.5166	21.4963
0.1122	0.8426		72.4613	22.7789
0.1368	0.9375		91.3455	17.548
0.1649	0.8252		97.0981	18.872
0.1515	0.8614		79.1435	24.0903
0.1383	0.8381		70.5608	25.7184
0.1649	0.8469		76.9603	14.8698
0.2065	0.802		90.9913	24.5454
0.17	0.9286		83.5451	23.3261
0.1963	0.8246		76.0767	22.265
0.1143	0.8679		88.4876	19.5934
0.0818	0.8879		92.987	25.7904
0.1818	0.8627		76.3473	22.1018
0.1277	0.8544		91.9621	23.8523
0.134	0.866		91.5828	22.5275
0.1042	0.7961		85.3188	22.2777
0.0769	0.8526		62.0619	23.9174
0.1031	0.8476		92.6308	25.1823
0.1122	0.8333		85.5409	19.4133
0.0865	0.8407		97.5835	24.7551
0.0891	0.7377		63.1202	23.9964
0.1429	0.8		89.6092	21.2119
0.1238	0.9429		77.3543	26.1493
0.1402	0.8136		94.8364	28.6583
0.0917	0.8673		113.156	24.7276
0.156	0.8772		82.0336	25.0427
0.1327	0.8655		78.1067	25.5308
0.1339	0.8673		96.416	27.9157
0.1698	0.8421		85.1659	36.0563
0.1212	0.8165		95.4912	26.8517
0.1635	0.8468		89.3368	26.2822
0.1613	0.85		87.4518	23.8204
0.1474	0.7885		98.2247	24.7231
0.0928	0.8515		82.475	30.3244
0.1456	0.8349		88.4955	25.0974
0.0982	0.9151		92.1327	26.3347
0.0926	0.8909		81.5417	23.3955
0.1415	0.8393		92.8057	32.488
0.1667	0.8991		97.1253	30.0622
0.2	0.932		91.9004	31.0672
0.1696	0.8716		88.5812	30.4258
0.156	0.8692		76.5979	28.6783
0.1339	0.9423		86.1501	32.5928
0.125	0.9135		103.59	31.1667
0.1364	0.8584		93.551	22.0104
0.1743	0.8305		86.7884	27.7031
0.1923	0.823		81.6122	31.3114
0.1333	0.9135		56.8472	26.4661
0.1782	0.9208		97.0283	30.4134
0.125	0.875		70.414	28.3638
0.1604	0.8505		89.9	24.3864
0.1818	0.8283		98.6578	24.356
0.1778	0.8404		84.767	18.6487
0.1786	0.8352		78.1845	15.3236
0.1333	0.802		79.544	24.2883
0.08	0.8365		88.6105	30.0963
0.1538	0.8182		77.1134	26.7118
0.1359	0.8812		77.5025	17.4667
0.1702	0.7387		87.8388	25.2361
0.1782	0.7961		94.7814	20.1091
0.1485	0.8173		81.7708	32.9303
0.1717	0.875		86.8759	26.5551
0.1684	0.8646		76.847	26.7902
0.1809	0.8081		85.3306	27.0891
0.1789	0.8673		74.4942	29.3541
0.1327	0.898		94.5539	25.5675
0.0952	0.899		76.6022	30.2621
0.134	0.8454		85.9129	23.5851
0.1505	0.8571		104.298	28.3613
0.1915	0.8317		86.9061	26.0209
0.1379	0.77		100.679	25.0865
0.1264	0.8065		93.7481	18.9931
0.1236	0.8791		89.4628	23.8198
0.163	0.8587		90.2015	35.1782
0.1176	0.8409		74.4294	29.4741
0.125	0.8875		67.8826	30.3289
0.137	0.7711		69.3135	23.4172
0.2179	0.8452		76.7924	23.7607
0.1481	0.8571		69.3046	18.368
0.125	0.8617		92.6923	18.4989
0.0957	0.7685		73.3277	23.4992
0.1667	0.8515		83.0809	24.2501
0.0842	0.7778		100.561	28.088
0.1279	0.8454		91.584	23.6015
0.1667	0.8061		77.6358	15.959
0.1209	0.7692		61.513	26.6226
0.1368	0.83		69.7609	28.3673
0.1304	0.8969		80.3385	21.6975
0.1398	0.8632		88.5517	21.9516
0.1505	0.8173		81.6525	24.8127
0.1429	0.8713		95.4284	28.699
0.1458	0.7664		79.7748	24.3483
0.1585	0.7653		96.8705	27.7951
0.1556	0.8352		80.0685	23.4936
0.2143	0.9048		94.9148	20.8862
0.2235	0.8706		97.6104	22.6841
0.2043	0.9		83.1924	21.1553
0.1222	0.8367		75.9436	26.4533
0.1158	0.9158		93.3198	27.9936
0.1512	0.8602		73.8094	16.4264
0.1489	0.8737		74.6919	20.3684
0.0769	0.8737		91.5405	17.5936
0.1042	0.9158		85.7274	16.1635
0.0842	0.8812		78.2584	25.9719
0.1212	0.8812		77.6313	21.0068
0.1569	0.8667		81.493	30.0732
0.1735	0.8713		89.8718	20.6309
0.1619	0.8835		80.1753	31.7613
0.1531	0.835		80.8156	32.2732
0.1275	0.8469		86.2351	21.0773
0.1444	0.78		77.6605	21.7331
0.2048	0.8182		100.25	26.208
0.1444	0.8265		79.4488	27.7723
0.1485	0.8641		94.0828	21.1619
0.1702	0.9457		82.2188	20.7195
0.1277	0.8367		91.4456	22.647
0.2045	0.785		87.3374	23.3589
0.1735	0.8235		82.4836	25.2893
0.1522	0.9011		96.0132	28.0328
0.1957	0.8723		76.4536	21.215
0.1875	0.8586		77.789	22.3233
0.2283	0.8529		78.8485	25.3927
0.1111	0.8286		68.3898	30.5451
0.1386	0.8952		100.152	24.3015
0.1262	0.8932		86.4414	25.0147
0.1596	0.8544		94.28	21.5083
0.165	0.8922		79.4992	26.5886
0.1613	0.7798		73.9436	24.6821
0.1604	0.8091		87.4043	25.3078
0.1111	0.9029		67.5314	24.4856
0.1443	0.8431		78.9962	19.2428
0.2121	0.8381		92.7177	24.9456
0.2	0.8018		80.3916	24.5979
0.1263	0.8526		96.0792	17.6823
0.163	0.8163		86.0921	24.8652
0.1277	0.8602		76.897	20.7709
0.102	0.8763		99.9859	25.3968
0.1	0.86		92.1463	24.0905
0.1471	0.8738		77.201	23.1579
0.1481	0.9307		85.2992	19.9542
0.1296	0.8716		86.2844	25.4287
0.1698	0.812		72.7185	22.6696
0.1485	0.8598		95.8718	27.4651
0.1273	0.7542		87.218	27.6089
0.2062	0.8922		89.572	30.7379
0.1735	0.9223		89.8282	31.4115
0.2115	0.8393		79.9185	30.4975
0.2157	0.8624		99.7848	23.6292
0.1441	0.8879		75.8294	25.3142
0.1273	0.8468		79.3837	27.1615
0.1327	0.8365		87.6897	25.0365
0.1489	0.8866		75.3883	16.0457
0.1702	0.8019		70.2696	21.6293
0.2234	0.8925		87.0836	28.8721
0.2316	0.7944		93.6054	27.0247
0.18	0.7909		82.5481	21.7829
0.1714	0.807		71.2245	23.7904
0.1442	0.812		95.7204	23.0551
0.1287	0.8468		91.8616	22.952
0.0865	0.8598		88.5085	29.5265
0.1474	0.7358		93.5937	24.1814
0.1685	0.9101		90.8804	32.432
0.2022	0.7551		92.335	20.4078
0.1364	0.8632		94.6027	28.586
0.1889	0.8542		83.4085	22.8947
0.0753	0.9213		80.1352	16.576
0.1591	0.7921		80.2856	25.2381
0.1319	0.8		83.0222	23.9406
0.2184	0.7938		93.7187	31.3476
0.1325	0.7653		89.4175	31.8
0.0824	0.7723		63.1191	29.2196
0.1136	0.8602		105.721	35.1338
0.1647	0.7157		86.4913	33.1015
0.1905	0.7895		91.0449	35.8673
0.1375	0.7742		94.2371	32.4527
0.1977	0.8444		80.6846	31.7373
0.1889	0.8511		84.627	27.3107
0.1573	0.8557		88.6324	30.4032
0.0753	0.8586		99.8888	26.3906
0.1474	0.8725		107.465	26.3524
0.0962	0.9216		75.9469	27.935
0.1546	0.8056		79.7715	30.4724
0.1188	0.875		85.4414	22.7697
0.1111	0.8269		77.9757	28.4922
0.122	0.8851		88.8889	20.8308
0.14	0.7706		93.6873	28.4897
0.0918	0.8878		82.1796	31.1638
0.1613	0.8211		63.0053	25.4076
0.2	0.8352		88.8122	21.6114
0.1667	0.7723		85.9227	26.6924
0.2121	0.8602		87.3018	25.426
0.2371	0.8854		79.2878	30.7164
0.2143	0.8125		74.9968	23.2033
0.1477	0.828		67.8059	24.6106
0.1596	0.9043		78.981	27.358
0.1327	0.84		84.8122	26.6392
0.1111	0.8776		63.2038	18.4569
0.1684	0.8878		74.1079	21.2303
0.12	0.8922		100.461	25.9187
0.1771	0.8515		75.5328	18.727
0.1495	0.9223		90.0343	21.6443
0.1215	0.8611		74.8515	16.8033
0.11	0.8142		85.7533	22.5794
0.1415	0.8624		86.1034	22.5685
0.1171	0.8889		95.0394	27.512
0.1717	0.8381		73.9701	21.5675
0.1188	0.8922		46.389	20.015
0.1714	0.8611		97.068	29.731
0.1197	0.8273		70.3746	23.7758
0.1275	0.8667		91.2399	27.7859
0.1856	0.8476		81.9314	21.9101
0.2019	0.8649		85.7286	27.3022
0.1284	0.9057		93.6589	26.0895
0.1471	0.8018		95.9746	24.2341
0.1193	0.8509		95.3843	29.1074
0.1238	0.8174		91.6981	21.3347
0.0909	0.823		82.0537	21.282
0.1651	0.819		91.5614	20.4198
0.1468	0.8929		73.2496	27.7412
0.1282	0.85		99.8934	25.1221
0.1138	0.8455		75.2773	20.7674
0.1171	0.8718		103.354	24.7006
0.121	0.824		81.845	26.4048
0.1695	0.811		87.6663	29.9496
0.1622	0.8571		75.9329	27.2737
0.1282	0.8182		92.2161	27.6585
0.1327	0.825		86.532	34.3162
0.1273	0.8304		93.3	31.3675
0.099	0.8835		74.0875	30.6638
0.1515	0.8679		85.1465	31.4357
0.1224	0.785		88.5439	38.3368
0.1739	0.8936		91.901	23.6975
0.1319	0.835		86.2849	33.0525
0.1667	0.8469		90.6522	24.9653
0.1042	0.8095		82.2606	21.8421
0.134	0.8462		96.0226	25.9082
0.1048	0.8725		74.9314	25.0747
0.2062	0.9029		81.4108	26.9288
0.1262	0.902		91.2218	16.7279
0.1538	0.8584		85.3155	18.7374
0.1532	0.8868		75.2846	23.9189
0.1379	0.8981		78.9802	23.3308
0.1513	0.9107		78.2942	22.9699
0.181	0.8291		91.7049	27.1885
0.1121	0.8684		73.2647	33.8881
0.1273	0.8455		98.4748	28.6927
0.165	0.8142		84.0252	30.9163
0.1562	0.8713		87.8554	22.5016
0.1978	0.8842		101.054	20.6919
0.1818	0.76		69.7164	25.9276
0.1932	0.8542		78.2354	25.2707
0.191	0.914		76.8807	25.0029
0.1789	0.8454		74.7939	23.6048
0.1414	0.8696		83.5434	25.1659
0.2	0.8438		81.92	24.5232
0.1538	0.7822		86.841	22.9215
0.1789	0.8095		80.8067	20.1108
0.1308	0.9327		89.8083	24.1014
0.1622	0.8596		77.6667	25.0068
0.1622	0.8839		98.7994	23.8761
0.1346	0.8151		80.5868	22.712
0.1712	0.8596		78.7577	22.8775
0.0818	0.8839		78.0532	23.64
0.1111	0.9196		88.2473	23.9754
0.1368	0.9115		92.704	24.8965
0.1391	0.9018		83.356	30.3671
0.1792	0.9434		88.391	28.0553
0.0789	0.8803		95.4307	26.3131
0.1304	0.9099		87.061	26.3997
0.115	0.8211		79.8527	26.567
0.1504	0.8739		93.8087	29.2285
0.1034	0.9286		88.9138	34.6909
0.1453	0.8739		81.1691	28.8383
0.1835	0.8818		99.9423	20.9208
0.1714	0.8611		87.6358	17.0462
0.1765	0.8304		87.5245	24.5919
0.1589	0.8636		100.285	22.9074
0.1402	0.9192		71.8314	18.1459
0.1869	0.9126		82.3813	20.0692
0.1712	0.8783		79.6101	23.8426
0.1802	0.8974		79.6887	22.7578
0.2072	0.8929		71.9225	19.8902
0.1553	0.9252		78.2789	21.6038
0.1518	0.9018		73.5901	20.6611
0.1391	0.8718		81.2846	25.08
0.1682	0.8522		89.8969	21.4029
0.1207	0.8957		94.4564	25.1258
0.1739	0.8487		86.9951	25.6581
0.1389	0.8509		74.7634	29.8654
0.1238	0.7934		94.3507	30.2675
0.0826	0.8909		82.3885	34.1596
0.1275	0.7881		79.8742	32.5836
0.12	0.8585		84.9491	20.3494
0.12	0.8774		88.2827	27.7777
0.1584	0.875		87.5612	23.1612
0.1398	0.8788		87.9523	24.8983
0.0745	0.9121		84.6342	19.1722
0.0941	0.8211		98.8204	20.0445
0.0698	0.8352		94.2744	20.2821
0.122	0.8953		88.7871	27.2935
0.1667	0.8333		81.5261	20.529
0.122	0.7677		77.6147	26.5185
0.1111	0.7879		82.6075	23.1104
0.0659	0.7959		83.1434	28.3917
0.131	0.8191		91.8286	36.0795
0.1707	0.8021		96.9751	32.191
0.0698	0.8864		79.0956	29.5071
0.1744	0.8495		79.6007	28.353
0.1099	0.8172		81.9694	30.7426
0.1647	0.8352		91.086	30.8726
0.119	0.8824		92.9286	26.8733
0.125	0.74		99.7869	23.7604
0.1444	0.7843		80.5222	21.1874
0.0968	0.8558		106.928	27.4577
0.0968	0.8947		83.8768	24.7746
0.0814	0.81		110.298	25.1725
0.0698	0.8791		97.1707	22.0233
0.1348	0.798		104.004	29.0718
0.1481	0.8261		81.7019	19.084
0.0714	0.7879		84.9294	21.4503
0.119	0.871		78.7746	24.6386
0.1566	0.8172		99.2439	25.9493
0.0581	0.7333		92.5849	23.8195
0.08	0.7184		99.3672	34.2081
0.1341	0.766		81.657	24.4567
0.141	0.7931		96.5657	24.1225
0.1013	0.8434		99.6973	31.7661
0.1757	0.85		83.424	23.1585
0.1235	0.8095		87.979	24.5508
0.1829	0.9277		90.7491	24.7566
0.1122	0.8218		92.8391	25.9434
0.1613	0.8367		91.7194	25.6773
0.1222	0.8646		73.2868	29.1031
0.086	0.8989		47.1005	22.2631
0.1667	0.8384		83.2377	20.4281
0.1087	0.8317		88.0759	26.0909
0.1354	0.8627		96.0126	20.456
0.1368	0.8365		101.667	26.2847
0.1165	0.8529		100.951	28.2925
0.1368	0.8137		74.5308	22.8321
0.1562	0.9184		86.9291	26.2423
0.09	0.9057		94.5969	31.9838
0.1275	0.8679		92.8273	20.85
0.1616	0.901		79.7016	20.8995
0.1714	0.9118		84.5206	22.5024
0.1456	0.8679		78.3758	29.063
0.1262	0.8835		85.5937	22.3813
0.198	0.8692		84.0546	21.0808
0.1042	0.8725		82.1351	22.2115
0.1224	0.8969		70.4346	22.2572
0.129	0.8969		82.102	24.2103
0.1089	0.8878		83.321	29.5273
0.1122	0.8476		91.6428	21.0965
0.1196	0.866		78.1174	18.3476
0.1053	0.85		92.3116	17.6904
0.1702	0.9457		97.427	21.5476
0.1368	0.8723		80.8893	16.3739
0.21	0.9462		87.7852	31.6054
0.1354	0.708		88.3737	30.6932
0.1915	0.8317		89.1324	26.7028
0.1573	0.81		85.1586	26.1065
0.1848	0.913		96.1005	30.0917
0.1579	0.8058		87.3916	20.5748
0.1087	0.86		88.6319	18.4786
0.117	0.898		74.2967	24.1125
0.129	0.8854		78.2409	19.0281
0.1771	0.8687		86.0737	20.5299
0.1702	0.8641		91.2096	20.5014
0.1684	0.8056		95.9633	24.065
0.1456	0.87		64.2724	21.6102
0.1176	0.87		101.008	25.8246
0.1724	0.8367		78.5966	17.0321
0.1477	0.8617		96.1302	16.1397
0.1395	0.8977		98.0592	19.2975
0.2159	0.8889		85.6555	20.6278
0.1461	0.9213		91.6879	20.2015
0.1222	0.9		83.315	25.3681
0.1705	0.8587		89.0758	23.8959
0.1319	0.9286		88.4761	20.6491
0.1512	0.8506		69.0798	20.9128
0.2045	0.8681		97.8514	31.0455
0.1477	0.8851		81.4384	28.8759
0.1368	0.8646		88.163	27.3247
0.1485	0.9565		88.055	28.8505
0.1935	0.9043		85.3191	25.6609
0.1215	0.9072		98.7491	22.6453
0.2	0.9167		81.8568	27.9274
0.2706	0.8404		89.7657	21.456
0.1196	0.9043		87.2117	23.6512
0.2021	0.9011		85.93	22.5605
0.1505	0.914		86.3229	18.1042
0.1413	0.9239		82.2728	18.996
0.1531	0.8776		88.0623	27.0209
0.1647	0.8889		78.1654	27.3536
0.1786	0.8		92.1076	22.7749
0.1264	0.7826		77.7475	22.4243
0.1494	0.7708		86.7424	25.6214
0.1364	0.8681		86.0282	20.8481
0.098	0.8958		81.5665	24.1814
0.1735	0.8614		77.0249	20.3554
0.0971	0.8148		88.9345	26.463
0.1705	0.8431		82.4981	27.2739
0.1277	0.8627		66.9679	24.9806
0.1	0.8817		81.771	19.4482
0.0632	0.9149		97.4663	26.7048
0.1684	0.8614		92.337	28.854
0.172	0.8854		77.9212	29.2046
0.1562	0.8673		95.9964	26.8532
0.1649	0.8936		82.346	30.1012
0.1739	0.8081		89.2058	24.2792
0.1562	0.8058		93.2329	27.6071
0.1596	0.9053		69.8409	19.304
0.1398	0.9149		72.3647	21.8105
0.1053	0.85		78.5977	17.7467
0.1064	0.8208		93.8215	21.5022
0.1685	0.82		102.693	19.4345
0.1383	0.83		76.4449	28.3993
0.1348	0.9333		71.772	25.9389
0.1444	0.8438		84.5621	25.329
0.1905	0.7723		93.7742	27.2128
0.0957	0.8485		87.9826	31.6753
0.1354	0.87		74.4591	28.4809
0.1515	0.9255		79.3086	27.108
0.1573	0.82		84.3917	24.1516
0.1042	0.8571		91.6576	22.0957
0.1413	0.8544		100.308	29.9146
0.1263	0.8286		82.4511	30.0153
0.1562	0.8614		81.1476	29.2627
0.1444	0.8163		83.7324	31.096
0.191	0.8061		87.3305	20.4348
0.1059	0.8511		88.7168	22.6505
0.0745	0.8515		97.5577	23.161
0.1275	0.88		105.604	26.0646
0.12	0.8018		91.9596	27.7388
0.0991	0.8559		79.0376	31.1789
0.1193	0.8257		89.649	24.1967
0.1485	0.8411		95.7104	32.4787
0.1346	0.7521		82.9855	32.7868
0.1373	0.8053		72.9107	32.8606
0.1667	0.8544		79.0112	28.7016
0.102	0.8544		67.8284	23.548
0.1845	0.8529		90.3969	21.382
0.15	0.8317		73.6362	19.4727
0.1753	0.8235		77.5313	24.4919
0.2143	0.8318		89.34	21.5635
0.1515	0.7928		91.0866	26.0233
0.1683	0.8667		86.5356	23.5125
0.1491	0.9009		89.7117	26.0918
0.1607	0.8305		81.8112	24.4773
0.1748	0.8426		61.8367	23.4636
0.1262	0.902		74.4612	26.2762
0.1714	0.8624		95.1357	25.1471
0.098	0.9038		91.1699	24.6903
0.1443	0.8224		75.1388	20.1799
0.1667	0.8381		79.8212	22.1709
0.1702	0.87		99.7824	21.1631
0.1078	0.787		84.6358	26.2798
0.1009	0.8692		107.847	26.4767
0.1649	0.8378		71.1679	25.8581
0.0882	0.902		95.6634	33.7659
0.0962	0.8426		62.3602	25.6608
0.1313	0.899		86.8133	29.1528
0.172	0.8137		68.2048	21.5151
0.1327	0.8252		80.2272	31.8097
0.1359	0.8824		89.5896	23.1722
0.1176	0.9109		85.7031	22.0683
0.1633	0.8558		79.2574	22.5245
0.1165	0.8774		75.11	22.3517
0.1748	0.8942		102.866	25.9541
0.1683	0.9029		86.7327	18.3889
0.0938	0.8932		94.4247	21.5748
0.0748	0.8716		91.92	22.5608
0.1386	0.8716		74.4373	19.9119
0.1402	0.8		80.7819	20.3821
0.1652	0.8909		85.4029	26.9187
0.1622	0.9174		86.5281	20.5896
0.1455	0.9515		83.454	21.585
0.1961	0.9314		79.3053	15.2757
0.1308	0.8649		90.896	21.5272
0.1429	0.9159		92.3242	26.2327
0.1852	0.9091		92.7641	21.2661
0.1415	0.8673		86.3193	24.6185
0.1604	0.8649		68.73	21.1955
0.1584	0.91		78.6161	27.3142
0.1089	0.9109		81.3279	25.5866
0.1287	0.8519		94.58	32.434
0.1782	0.8614		82.0307	24.5658
0.17	0.781		101.294	21.0517
0.1346	0.8273		97.0465	32.8547
0.1414	0.7838		90.1304	23.4688
0.0566	0.8818		85.9053	28.5838
0.1515	0.9388		78.442	28.003
0.1489	0.8878		77.1815	26.8748
0.1212	0.8725		78.5135	22.4587
0.1414	0.8491		85.5382	24.9097
0.1515	0.8942		85.9634	19.122
0.1748	0.9151		76.7783	20.2602
0.12	0.8611		73.2324	21.1302
0.1373	0.9406		72.5457	22.3816
0.1748	0.8679		86.8158	23.6853
0.1339	0.844		90.8765	24.5395
0.1171	0.8667		105.255	24.4572
0.1771	0.8776		80.4612	23.2057
0.202	0.8273		93.5941	21.5479
0.1263	0.835		71.75	21.762
0.1458	0.8654		76.5582	23.8831
0.1553	0.8932		83.9594	26.9491
0.1429	0.8426		90.038	20.9424
0.1327	0.8426		98.6956	23.3559
0.1333	0.8952		83.7298	17.5375
0.1616	0.8532		81.0636	24.6131
0.1068	0.8246		93.1411	28.5233
0.1485	0.7983		72.9496	17.4695
0.0935	0.8636		75.2146	18.7442
0.1132	0.8972		87.6609	20.4733
0.1188	0.8396		80.0031	20.8143
0.18	0.8396		84.8235	26.3562
0.1522	0.8627		106.737	29.3062
0.1176	0.9394		78.2178	28.6206
0.1923	0.8785		75.7175	25.1001
0.1875	0.902		88.2132	22.088
0.1196	0.8235		88.0243	20.9648
0.1383	0.8333		65.0109	30.2161
0.1556	0.8557		85.8457	25.3792
0.186	0.7941		91.3614	30.5661
0.186	0.8778		91.1011	30.6594
0.122	0.8539		85.035	27.6784
0.0952	0.8667		107.171	25.0713
0.2	0.8		85.6722	22.4615
0.1724	0.7895		88.9608	20.157
0.1685	0.8764		86.5524	23.6419
0.0889	0.8		95.5504	21.0249
0.1383	0.8687		87.2683	21.8635
0.1471	0.8491		97.0404	26.1392
0.1078	0.8932		93.9773	28.3936
0.1765	0.8532		84.2736	24.388
0.1346	0.875		86.9088	25.7742
0.12	0.7778		66.7464	18.6617
0.1333	0.8317		89.5364	23.0849
0.1238	0.8738		77.3293	25.5855
0.1474	0.8922		95.8178	21.5237
0.1458	0.8762		74.3533	25.1601
0.1373	0.844		96.1656	22.4029
0.17	0.8017		80.6342	25.3248
0.1009	0.8596		80.2479	24.5458
0.1552	0.9217		97.2799	28.16
0.1416	0.8908		87.4155	28.2237
0.1453	0.906		88.1198	27.345
0.1453	0.8618		96.8505	28.5073
0.1636	0.9035		87.5198	27.4616
0.1132	0.9		69.0467	31.7921
0.0874	0.8532		64.7563	22.6568
0.1717	0.8846		77.7153	32.6052
0.1287	0.9263		94.6442	21.5785
0.15	0.8462		83.9519	20.4285
0.129	0.86		79.0343	21.8866
0.1584	0.8627		83.5657	19.6035
0.1275	0.8788		86.2823	25.1714
0.1771	0.8812		92.6325	26.4852
0.165	0.91		86.8612	20.2048
0.1792	0.8624		87.6095	21.6939
0.1604	0.844		92.8853	25.8945
0.1333	0.7739		87.7947	22.8548
0.1351	0.8455		102.161	24.0582
0.0909	0.8696		99.3436	27.5869
0.0991	0.9189		81.9971	32.175
0.1042	0.8053		93.4903	26.7508
0.055	0.8125		95.4939	27.4971
0.134	0.8411		94.5869	30.9174
0.1089	0.8857		86.5669	28.0308
0.0755	0.8073		75.2819	28.9614
0.0957	0.8235		89.6977	22.995
0.1648	0.7843		110.083	21.4787
0.1648	0.7961		87.9041	25.0531
0.163	0.85		90.8065	22.7625
0.117	0.85		55.4832	21.6971
0.1354	0.8673		79.865	18.9321
0.1461	0.9101		91.0218	25.9985
0.2069	0.8191		82.0823	18.6515
0.2941	0.837		81.5257	25.382
0.1461	0.883		90.4396	32.9747
0.1146	0.9333		53.0964	21.2124
0.129	0.8495		88.2042	20.9195
0.1573	0.7624		84.3177	20.454
0.1429	0.8235		77.4303	21.5165
0.1327	0.86		78.2274	23.3043
0.12	0.9381		82.9992	29.2434
0.1684	0.9		76.2059	20.8228
0.0874	0.91		78.7855	21.107
0.1319	0.8269		75.4292	23.7885
0.1889	0.8763		80.4332	21.5227
0.1735	0.9101		72.2839	24.1127
0.1446	0.9059		86.3679	17.1621
0.1573	0.7979		87.1238	19.3658
0.1649	0.9222		82.919	25.945
0.1136	0.8681		96.3083	22.3605
0.1828	0.8804		84.3707	16.8938
0.1304	0.8556		80.8784	12.6967
0.1609	0.8539		65.4968	12.7028
0.1954	0.8977		74.513	18.6405
0.2198	0.8901		83.7748	20.3903
0.1368	0.8155		92.789	21.6151
0.2	0.9072		83.168	21.0433
0.2268	0.9167		88.0015	16.0913
0.1584	0.94		92.1576	21.269
0.1359	0.8468		86.6111	26.7851
0.1321	0.7931		97.4425	19.268
0.1468	0.8584		79.7188	27.9751
0.1389	0.885		86.1676	23.6318
0.0962	0.8407		80.9485	20.9544
0.1553	0.8261		94.8451	24.6228
0.0891	0.8018		100.327	22.4199
0.1064	0.9167		75.9023	26.8927
0.1134	0.8627		91.6647	24.0366
0.1042	0.8218		101.197	17.6549
0.1444	0.7624		89.8666	17.8778
0.1818	0.8571		91.4537	27.7047
0.1649	0.8641		86.4197	18.0825
0.14	0.8073		96.7919	20.7673
0.125	0.8558		69.9446	19.8619
0.0577	0.8148		65.8815	24.8175
0.1089	0.8482		85.6177	22.6017
0.1636	0.8716		77.4883	22.2364
0.1339	0.9159		93.2329	21.8285
0.13	0.8667		68.696	19.4631
0.1402	0.8598		76.446	21.511
0.2062	0.8302		87.4645	24.8785
0.2	0.9082		85.4578	22.5673
0.1782	0.9192		60.7985	20.1534
0.1635	0.9048		79.2514	28.1662
0.1485	0.8142		93.5794	23.5105
0.1667	0.8716		84.8245	24.4474
0.1359	0.8785		74.7098	27.531
0.1275	0.8529		89.301	26.7001
0.1705	0.8723		78.63	24.6039
0.1023	0.798		85.0895	26.1444
0.1628	0.8667		79.8227	28.191
0.1548	0.8667		60.956	25.5215
0.1628	0.8791		92.122	21.4915
0.1333	0.8866		85.2714	29.9313
0.1379	0.8		84.4476	26.1986
0.0706	0.8421		114.696	24.7831
0.1319	0.7647		114.29	26.263
0.172	0.9205		70.4878	23.4806
0.1538	0.8737		88.9995	16.4583
0.1327	0.9255		94.1392	22.8914
0.1429	0.8571		93.7892	17.1529
0.156	0.9505		85.7941	27.253
0.1698	0.7845		85.1047	23.8021
0.2079	0.8785		92.5698	24.6413
0.0833	0.8774		83.3703	16.6312
0.13	0.9126		88.5803	17.0163
0.13	0.8182		82.2848	20.124
0.1524	0.8636		75.3111	20.1301
0.1468	0.8909		98.2844	19.6909
0.0808	0.9307		94.5424	16.8785
0.1569	0.8333		71.0638	23.685
0.1515	0.8585		104.44	19.3428
0.1443	0.8942		72.3909	18.4103
0.098	0.875		63.3572	15.783
0.1538	0.8704		90.6569	23.7161
0.1509	0.8839		79.9697	24.2505
0.1524	0.822		88.344	29.3384
0.1635	0.9083		79.5464	26.6857
0.1038	0.8462		83.567	32.1981
0.1789	0.8108		85.5026	28.1313
0.1263	0.8095		77.8718	24.3331
0.1579	0.8632		88.5197	21.947
0.0899	0.7857		76.12	21.7381
0.1848	0.8737		89.5932	24.2134
0.0638	0.8469		79.948	27.6818
0.1304	0.9022		82.8604	23.6913
0.117	0.8854		85.1358	24.8955
0.1209	0.8737		89.2828	15.2857
0.1354	0.8462		89.5531	26.6744
0.098	0.901		98.62	26.1803
0.1078	0.875		89.7985	27.5876
0.1474	0.8224		77.117	22.5682
0.0952	0.8704		90.4992	25.6272
0.1031	0.8969		85.9099	26.7267
0.1333	0.7885		101.725	27.4252
0.0851	0.8586		85.1849	21.0416
0.1443	0.9247		79.4383	19.7839
0.1333	0.8061		98.7393	16.2503
0.1238	0.8182		89.8595	22.8689
0.1053	0.835		57.0776	22.7556
0.1313	0.84		88.3402	16.9488
0.1667	0.8632		79.4697	25.5499
0.1196	0.8298		62.3832	24.6489
0.1647	0.8876		81.611	20.4491
0.0968	0.8039		81.3839	27.2187
0.1522	0.7736		70.8702	24.4042
0.1383	0.9231		73.2822	21.3901
0.1628	0.8333		85.8209	18.2473
0.0729	0.899		45.48	28.9359
0.1505	0.8542		85.817	22.7631
0.1648	0.7879		63.4084	25.9603
0.131	0.8387		87.169	23.789
0.1299	0.9036		83.7788	21.2032
0.0787	0.8571		79.241	30.9271
0.1209	0.8947		85.0923	20.3581
0.1279	0.8421		98.9674	22.1042
0.0652	0.7714		120.247	27.1073
0.0941	0.8247		74.2349	25.3548
0.0795	0.8		92.1067	26.6053
0.1059	0.8		114.14	21.463
0.0964	0.8		86.2181	22.1206
0.1512	0.7959		92.3171	18.5647
0.1304	0.85		83.8016	30.8077
0.1596	0.7944		82.5769	30.8132
0.1429	0.785		91.2902	26.8283
0.1573	0.7642		103.578	21.7719
0.15	0.8627		83.0531	26.7981
0.1132	0.8364		73.1032	24.6996
0.1143	0.844		99.2776	19.375
0.1667	0.8073		83.4101	20.4949
0.1386	0.8165		98.8532	18.2908
0.1562	0.8889		88.6572	20.6233
0.1474	0.9263		95.9987	18.9962
0.1134	0.8365		82.0308	27.5253
0.1778	0.8081		78.1712	20.2054
0.1649	0.898		78.5941	29.5889
0.1042	0.83		86.2633	23.2236
0.163	0.7714		88.9	26.7535
0.2	0.8404		75.384	34.7396
0.1277	0.783		78.0218	23.7381
0.1562	0.8462		56.1365	26.575
0.1443	0.89		96.2126	25.8433
0.1771	0.9167		75.3857	23.1338
0.1512	0.8632		86.0389	20.2377
0.1354	0.8351		73.8633	29.3614
0.1236	0.8571		93.2272	27.1709
0.1591	0.8571		96.6967	25.3101
0.1348	0.8		93.2386	25.9494
0.0753	0.7905		79.8683	27.3329
0.1196	0.7193		82.2933	25.2309
0.1183	0.7778		88.3152	26.1071
0.172	0.8384		94.0807	20.396
0.0957	0.8646		59.767	22.3237
0.1505	0.866		69.7683	24.7561
0.1512	0.8542		85.2606	20.1284
0.1702	0.9348		73.6412	25.6623
0.1477	0.8261		71.3188	20.0547
0.1667	0.7957		88.5558	19.835
0.1358	0.7667		74.0016	19.1698
0.2143	0.8765		71.055	23.282
0.1392	0.8193		68.9611	19.2568
0.1548	0.9259		97.4244	24.3861
0.1667	0.8824		90.8814	22.281
0.1829	0.8642		89.3807	25.9173
0.1034	0.8182		76.1354	28.0296
0.1667	0.75		90.9409	18.1487
0.1413	0.8333		67.3912	29.2759
0.2022	0.8041		77.1909	22.3027
0.2317	0.8523		95.9252	24.3995
0.1413	0.8387		105.372	30.8763
0.1868	0.8925		90.7203	30.5535
0.2188	0.8571		88.6896	28.8643
0.1327	0.8019		69.9014	28.9602
0.1845	0.8558		83.042	31.2467
0.1111	0.835		70.727	25.6245
0.1327	0.8095		61.6181	25.5541
0.1702	0.8431		77.1561	26.3691
0.1275	0.8776		96.0029	18.7481
0.1313	0.8241		83.0166	23.2848
0.1296	0.8774		67.7771	31.1751
0.0971	0.8411		79.2458	18.6168
0.1354	0.8462		80.8288	16.7532
0.1313	0.8333		76.8491	22.2692
0.1134	0.7636		96.5638	21.4576
0.1224	0.7615		94.2251	26.2066
0.1209	0.866		81.2555	21.0375
0.086	0.8218		81.6235	26.1813
0.1277	0.8431		77.0274	24.269
0.0909	0.8018		109.084	29.5865
0.1176	0.8532		104.251	26.8733
0.1458	0.8426		105.149	28.4861
0.0777	0.875		89.6339	29.7225
0.1019	0.8455		78.1403	30.0082
0.0865	0.8571		98.1473	25.7754
0.1346	0.8692		85.088	27.5518
0.1284	0.8807		84.4567	22.4304
0.1466	0.8559		78.7007	22.22
0.1228	0.9091		82.5549	24.8519
0.11	0.8288		85.787	28.9403
0.1237	0.88		102.063	27.5525
0.1287	0.8257		83.7263	22.6987
0.12	0.8636		93.404	21.2445
0.1782	0.8411		88.2393	19.9063
0.1682	0.8962		91.2954	25.5909
0.1058	0.8174		92.6402	20.9601
0.1402	0.8829		86.9877	27.0224
0.1359	0.8667		75.6806	31.5479
0.1584	0.9307		76.4328	34.2808
0.1122	0.8426		92.4315	34.7915
0.1414	0.8381		80.8994	27.3006
0.129	0.7944		89.3152	25.628
0.1702	0.7615		89.9949	22.0197
0.1034	0.8265		65.4768	18.8228
0.0957	0.85		71.9164	22.3246
0.236	0.8495		95.7172	25.029
0.163	0.8542		88.3359	23.4049
0.1237	0.8889		78.4879	29.1667
0.2	0.8367		91.0363	24.0056
0.1313	0.9184		85.0024	27.5941
0.1443	0.8835		77.0574	24.9392
0.1667	0.8654		85.1516	24.2422
0.1863	0.8333		86.1273	25.9191
0.1616	0.8431		88.1461	29.2735
0.1569	0.9184		99.703	25.0355
0.134	0.83		92.6972	22.1114
0.1136	0.8061		82.6057	29.8413
0.1319	0.8804		62.6337	29.1321
0.1236	0.7941		80.2512	30.8615
0.1786	0.8478		89.4441	24.2097
0.1205	0.9036		88.2143	17.0868
0.1707	0.8409		90.5374	16.0853
0.1609	0.8851		82.1457	25.9304
0.122	0.8132		83.903	33.0309
0.0854	0.7872		94.3664	32.2038
0.1548	0.7789		97.1191	31.9741
0.1609	0.78		60.6025	26.7948
0.092	0.7685		75.0159	23.3832
0.1134	0.8646		92.649	28.1511
0.1379	0.8889		100.092	24.0874
0.1264	0.8229		89.8701	19.6593
0.1364	0.8495		84.4422	22.7367
0.186	0.8211		92.0771	22.8099
0.1341	0.8851		66.8707	23.9015
0.0889	0.8526		84.1889	25.8963
0.1176	0.87		100.523	22.9102
0.129	0.8673		76.7197	26.7448
0.1327	0.9184		75.7995	25.2137
0.2209	0.8989		94.2243	29.6846
0.1395	0.9625		75.1872	16.4851
0.1512	0.8929		81.6292	20.3562
0.2561	0.878		87.5836	15.6838
0.1765	0.9375		61.7443	19.0676
0.2222	0.8043		79.8639	18.989
0.1444	0.871		95.8495	21.761
0.1047	0.8132		93.3924	22.4953
0.1707	0.7938		75.6647	25.4292
0.1444	0.8587		79.5823	20.0097
0.125	0.837		66.5183	25.4079
0.1667	0.8316		84.7199	28.7381
0.0889	0.8791		94.8377	25.9471
0.1237	0.8764		84.2783	27.9637
0.1905	0.8261		57.1625	20.31
0.1685	0.7959		84.353	23.458
0.0842	0.8556		89.8203	21.8105
0.1034	0.8352		91.0286	16.0611
0.172	0.8511		70.1484	25.7996
0.119	0.8444		64.8398	30.0553
0.1724	0.8022		94.4509	30.5951
0.186	0.8085		73.6412	30.1517
0.125	0.8261		77.6547	24.9503
0.1263	0.8737		82.5205	32.525
0.1512	0.9036		80.6398	18.9222
0.1842	0.8675		75.11	19.1823
0.1899	0.8765		76.4101	19.8916
0.186	0.9146		74.3588	22.8926
0.1566	0.8929		81.4295	24.0351
0.1136	0.7957		90.0672	24.0298
0.1647	0.8851		94.3831	24.4778
0.1744	0.9205		90.9879	15.718
0.1538	0.9222		79.874	16.1086
0.1882	0.9011		75.1242	12.6738
0.1609	0.8889		76.719	23.7369
0.1556	0.8283		100.299	25.0779
0.1087	0.8542		85.6933	22.7181
0.1648	0.81		89.6577	24.2993
0.1458	0.8614		76.7569	25.5191
0.1485	0.8333		89.7873	27.1796
0.16	0.8426		77.7602	28.2295
0.1515	0.9192		87.1487	23.5619
0.2	0.9043		78.1319	20.7538
0.1277	0.8		82.5717	21.0714
0.1778	0.7885		98.4768	22.2051
0.1789	0.8037		96.5092	20.7458
0.1875	0.8269		91.6839	23.5285
0.198	0.8182		92.7569	26.0776
0.1652	0.8103		88.651	23.4398
0.1589	0.8519		97.3578	23.4589
0.1515	0.8462		91.0055	20.2398
0.1553	0.8636		81.4818	25.9551
0.1481	0.8624		90.9095	25.4978
0.1619	0.8174		91.0772	22.3882
0.181	0.9495		66.658	22.9778
0.181	0.8868		80.9493	27.0806
0.1386	0.8091		77.5571	26.3124
0.1359	0.8349		77.8094	27.4216
0.1456	0.8519		97.5799	21.6736
0.1068	0.8333		94.6275	30.4981
0.165	0.8704		88.2014	27.4994
0.1188	0.875		79.3104	35.3237
0.1143	0.8348		101.68	37.1165
0.06	0.8378		89.0449	32.4324
0.0952	0.9057		94.8354	27.8954
0.1143	0.92		78.5009	28.106
0.09	0.7658		97.972	26.28
0.1058	0.8532		70.6365	35.0967
0.1224	0.8558		72.1858	26.3296
0.1702	0.8431		99.1521	27.5125
0.1383	0.8286		89.9114	22.457
0.1089	0.8571		77.6646	22.8224
0.1856	0.8812		74.9175	16.5644
0.1584	0.8704		96.8558	18.7924
0.1619	0.8716		91.6927	23.5052
0.1188	0.8738		83.0648	20.3135
0.15	0.8257		96.3159	21.5458
0.1238	0.8125		94.6449	23.3148
0.1287	0.8182		91.089	19.4986
0.1122	0.8396		100.088	19.7706
0.1224	0.9479		98.1262	16.7008
0.0737	0.9278		97.2955	18.8459
0.1429	0.9167		84.0755	23.7189
0.1413	0.9158		67.3202	18.881
0.0978	0.8367		81.3122	21.5049
0.1136	0.9326		63.8149	28.9057
0.0706	0.9412		69.2735	24.6499
0.1333	0.8989		78.3415	24.54
0.1975	0.8222		91.5977	19.1163
0.1304	0.8		95.9023	30.4497
0.1667	0.7755		87.5624	22.8848
0.1977	0.8764		86.2585	28.3619
0.1379	0.7917		95.8812	33.026
0.1319	0.7921		85.9437	35.2242
0.1765	0.6981		95.8045	26.6384
0.1951	0.7789		105.828	21.3916
0.1625	0.8333		70.5896	18.5178
0.1647	0.8537		73.4571	25.2379
0.225	0.6907		94.5209	25.0069
0.1333	0.7857		76.774	28.6325
0.1948	0.7283		93.1844	17.5555
0.1512	0.8427		64.5873	26.6275
0.1728	0.7938		81.1051	23.8409
0.1494	0.8617		69.7172	29.7563
0.1915	0.84		84.6061	25.0931
0.1373	0.9175		63.638	24.8815
0.1828	0.8673		89.8244	23.3829
0.1977	0.8723		87.2218	21.9593
0.1158	0.8913		68.0502	14.9425
0.1633	0.8627		86.1877	26.5788
0.1848	0.8854		96.3827	23.7216
0.1809	0.8876		87.4098	21.7604
0.1444	0.8889		98.7822	26.3162
0.0851	0.7524		89.5818	20.8276
0.117	0.7523		87.194	28.4947
0.1011	0.8		89.2713	19.8339
0.1684	0.8333		105.129	24.8317
0.1333	0.8901		92.1078	27.6287
0.1786	0.8571		87.2653	26.5083
0.1463	0.8		79.717	19.8072
0.1687	0.8444		93.1109	23.8311
0.1899	0.8222		100.749	19.5667
0.2022	0.8352		92.6188	21.1715
0.1053	0.9101		81.0736	24.0448
0.1443	0.8854		92.4111	26.7886
0.1058	0.8182		87.7307	30.4308
0.1531	0.88		90.8484	22.2981
0.1327	0.785		74.0722	29.9053
0.1099	0.7961		93.3639	28.9517
0.1042	0.7685		92.2575	20.8006
0.1183	0.8269		96.7885	23.9793
0.1613	0.8095		62.6399	21.0272
0.1818	0.8283		77.7762	18.1054
0.129	0.8447		82.7394	21.8352
0.1579	0.89		66.0369	24.1169
0.2022	0.8		95.2681	21.8342
0.0753	0.8557		88.9901	21.0933
0.1176	0.8713		92.1551	25.5144
0.1735	0.8947		86.6519	21.6016
0.1739	0.7477		84.5679	26.9101
0.101	0.8252		75.5892	31.2406
0.2041	0.8431		91.0321	24.7797
0.1474	0.8687		99.3163	22.823
0.0928	0.8866		76.5232	25.2571
0.1957	0.9149		95.5378	25.5332
0.2043	0.8947		96.5989	29.3493
0.134	0.8627		102.368	27.5748
0.1053	0.7982		98.2338	29.7679
0.1212	0.898		70.6119	25.8737
0.1209	0.781		66.7798	21.8845
0.2174	0.8316		92.2052	21.6773
0.1444	0.8333		89.456	24.4593
0.1413	0.82		77.5318	32.5713
0.1667	0.8229		67.5768	33.9602
0.1412	0.9091		96.7263	22.7736
0.0976	0.8523		60.7873	14.5556
0.1341	0.7912		88.2599	23.8036
0.1395	0.7526		92.2533	21.6557
0.1325	0.8764		92.4677	29.9607
0.1364	0.8163		85.8485	26.529
0.1798	0.7905		95.1864	27.5278
0.1313	0.8942		86.2386	16.7546
0.1217	0.8182		78.6795	23.7159
0.16	0.8198		73.8203	16.9943
0.1121	0.7833		84.341	22.2607
0.1111	0.8364		85.6416	21.392
0.07	0.8812		90.9696	22.4287
0.1183	0.8788		100.845	20.9368
0.1087	0.8317		83.6051	21.0318
0.2	0.81		92.514	21.802
0.1573	0.7941		90.1808	21.7648
0.1111	0.9326		88.4188	18.5198
0.1042	0.8333		90.9806	26.1295
0.1875	0.8365		85.4328	23.1308
0.18	0.8835		75.8108	19.4685
0.1531	0.9314		86.4415	25.9547
0.17	0.8667		81.7329	28.5007
0.0865	0.8571		96.7018	31.7709
0.0857	0.8738		95.6315	29.7229
0.1064	0.8586		76.0537	22.7476
0.1313	0.8667		79.2588	23.213
0.1649	0.9		91.7098	20.1178
0.099	0.8641		89.1208	16.9616
0.1524	0.9216		84.1591	25.4407
0.1346	0.8598		79.0387	24.0243
0.1296	0.8835		84.4699	22.9642
0.1481	0.9029		90.0503	22.465
0.1538	0.7925		107.252	17.0145
0.1215	0.8496		87.3653	29.9198
0.1538	0.8727		107.656	25.2993
0.0962	0.8214		77.0366	25.624
0.1771	0.88		83.807	24.1459
0.1562	0.8269		97.8855	23.5308
0.1413	0.8776		93.2828	18.6571
0.0947	0.83		99.059	26.7222
0.1354	0.8095		88.1137	24.8918
0.1111	0.767		75.192	24.0016
0.1444	0.81		96.9024	24.3077
0.1828	0.866		85.0236	28.8219
0.1724	0.8571		88.3916	26.0461
0.1489	0.8854		89.0655	28.8404
0.1684	0.757		89.8357	18.7149
0.1789	0.89		96.5889	24.9153
0.0909	0.8812		84.0019	27.6536
0.1373	0.87		84.5632	21.0018
0.17	0.8932		84.889	18.1826
0.1538	0.8559		89.3196	25.7034
0.1765	0.8559		86.2289	23.6217
0.1404	0.8783		85.1479	29.8018
0.1346	0.8051		99.8049	21.2507
0.1651	0.8807		84.5479	18.3535
0.1009	0.9		88.0264	21.5732
0.1531	0.7857		88.2601	26.9446
0.202	0.8333		94.6278	25.7637
0.14	0.8431		70.5473	26.5891
0.1319	0.7156		77.1449	24.4324
0.1881	0.8544		79.0224	25.5967
0.1089	0.8824		74.8993	30.1339
0.1471	0.8878		89.7015	27.0186
0.2128	0.8687		76.6997	30.6074
0.2135	0.8416		58.9947	26.3686
0.1078	0.89		82.3874	30.0811
0.1354	0.8911		88.7816	33.1912
0.1122	0.9286		87.8663	24.2513
0.15	0.901		89.8088	26.4028
0.1011	0.7757		73.0746	24.3099
0.1011	0.7938		53.7317	25.2156
0.1412	0.72		89.2462	20.308
0.19	0.8866		86.8015	25.6191
0.1489	0.914		82.2503	26.9274
0.1556	0.8105		68.605	18.9512
0.1505	0.8673		97.1251	27.8999
0.1667	0.9072		90.8081	25.292
0.1165	0.7857		100.551	23.7969
0.1354	0.8155		76.0926	25.6873
0.102	0.8182		102.447	30.5337
0.1538	0.7417		92.5036	29.7937
0.1683	0.7928		83.9618	22.0381
0.1327	0.8214		85.2927	27.9834
0.1122	0.7667		91.432	24.8696
0.1386	0.7667		93.5864	28.0585
0.1584	0.8		95.6659	25.4959
0.1238	0.8056		91.9741	27.9899
0.1471	0.8		80.2144	28.9555
0.1134	0.8125		99.8183	25.9229
0.1386	0.8426		91.7777	32.8255
0.1089	0.8396		85.8369	30.7087
0.1386	0.8349		70.7578	34.4746
0.129	0.8218		79.5548	18.3337
0.1075	0.7545		80.7131	23.4728
0.098	0.7778		75.4533	24.3518
0.1538	0.8		73.7119	27.369
0.1237	0.8235		87.2201	29.2041
0.1635	0.8182		78.0294	25.295
0.1429	0.89		86.6578	22.9116
0.1354	0.8558		84.4525	22.0444
0.1313	0.949		83.6624	25.2509
0.1346	0.8182		80.2214	27.9855
0.1296	0.9126		80.812	21.8967
0.165	0.8611		88.6323	22.7007
0.1495	0.8304		89.4165	21.6045
0.1765	0.8692		94.9869	21.8917
0.1818	0.9029		92.0214	18.7233
0.1743	0.9159		64.3376	26.8156
0.1776	0.8991		85.2695	24.8796
0.1635	0.8333		77.2366	26.3095
0.1923	0.8505		80.2764	25.3255
0.1386	0.8411		77.1416	17.5545
0.1359	0.8571		82.9873	22.9097
0.1818	0.8835		95.9495	26.2472
0.1538	0.8762		97.9862	27.4631
0.2222	0.8942		85.097	27.2452
0.1327	0.8333		83.4039	24.6235
0.1075	0.86		78.6507	22.437
0.1538	0.84		102.787	27.0302
0.1368	0.8218		96.949	22.9195
0.1837	0.8365		90.4699	23.4576
0.1731	0.8515		82.0573	19.8018
0.1442	0.8598		83.1337	26.4096
0.1275	0.9091		91.7156	20.3323
0.1731	0.92		90.7565	25.5561
0.19	0.8641		85.8749	23.7271
0.1915	0.8824		67.2046	20.0338
0.156	0.8411		92.5492	20.2138
0.1927	0.8598		96.7387	22.6205
0.125	0.8545		90.8685	26.1453
0.1429	0.8455		86.699	24.7107
0.1238	0.8785		79.831	25.3529
0.1182	0.8796		97.9347	21.0914
0.1028	0.9216		73.8057	24.3217
0.1562	0.8431		76.6518	27.2839
0.1333	0.8269		98.1482	24.7607
0.1224	0.8519		85.8897	23.2458
0.1111	0.8835		66.6482	25.7304
0.1881	0.8738		98.5693	29.6739
0.134	0.8529		94.6406	24.1505
0.1146	0.8		86.4789	30.9492
0.1667	0.8037		72.548	21.4145
0.163	0.8252		100.603	25.2409
0.1515	0.8654		79.0455	21.2288
0.16	0.8641		87.9793	24.0745
0.0825	0.8911		89.9789	31.4323
0.1959	0.8738		84.8668	22.3876
0.1273	0.9		93.366	27.6513
0.0841	0.9143		78.9454	27.4136
0.1471	0.8462		94.3379	25.9407
0.1667	0.9167		93.6521	19.2999
0.1042	0.8713		99.2093	28.093
0.1386	0.8824		91.1775	26.5666
0.1078	0.8785		81.4683	24.854
0.1143	0.8		92.7481	22.6031
0.1429	0.8899		83.2296	22.3436
0.1132	0.8981		91.4339	21.6352
0.1504	0.9107		83.4562	24.9042
0.098	0.7731		83.7925	23.7743
0.1604	0.8174		96.394	21.9861
0.0991	0.9009		86.3052	27.3894
0.1456	0.8942		82.5401	18.1947
0.1471	0.8532		72.6824	24.4466
0.0686	0.7542		86.1838	24.2898
0.1262	0.8785		70.5379	30.1872
0.1635	0.902		75.7217	25.9634
0.1604	0.8857		99.086	25.025
0.1538	0.8857		109.354	25.1846
0.1308	0.9394		89.8233	26.243
0.1386	0.8835		89.1191	23.631
0.0816	0.8558		59.8047	30.3047
0.1413	0.8119		94.829	24.5008
0.1383	0.7685		90.9764	22.3553
0.1717	0.8654		89.5825	25.8999
0.134	0.8286		74.7095	22.208
0.125	0.7845		96.4693	23.2931
0.0286	0.8679		73.265	25.1719
0.0918	0.8529		88.5974	23.2955
0.1122	0.7714		91.0295	26.7703
0.1667	0.7333		86.6898	23.8276
0.0879	0.8095		75.9231	26.1541
0.1828	0.8056		88.3586	25.2841
0.1474	0.8958		78.4001	17.4342
0.1333	0.8365		100.766	23.6285
0.1778	0.8247		88.9939	20.988
0.1505	0.8235		74.0694	23.6502
0.1277	0.8173		67.5079	24.3082
0.129	0.8265		83.7139	29.4885
0.1505	0.8163		79.4091	27.92
0.1807	0.8478		88.1247	31.6941
0.1522	0.8851		102.28	27.9117
0.2179	0.7889		90.0277	32.9597
0.0941	0.7708		80.9935	23.5093
0.0889	0.7745		107.607	30.597
0.1222	0.8316		101.378	23.2843
0.1047	0.8085		95.0171	21.0492
0.1124	0.8478		96.5822	25.1295
0.0964	0.8041		95.3681	26.9853
0.1354	0.8		96.2666	27.5276
0.0714	0.7238		83.5884	31.0547
0.1829	0.7732		91.9794	29.0194
0.1209	0.767		102.943	30.8367
0.1294	0.8247		92.8213	20.7037
0.1075	0.883		91.2666	18.975
0.1556	0.875		86.7523	20.709
0.0968	0.8269		97.0882	22.5541
0.1895	0.8654		96.6053	21.5321
0.1489	0.8713		92.1364	22.3562
0.101	0.88		74.9625	21.3856
0.1158	0.88		88.2182	27.1658
0.1359	0.8496		92.7052	29.4631
0.08	0.8611		76.746	32.4276
0.1038	0.7931		99.1078	21.1798
0.0707	0.8654		89.2445	23.0337
0.1154	0.8468		97.6471	29.3274
0.0882	0.8426		88.402	26.2219
0.1442	0.8667		96.1363	32.0144
0.0865	0.8962		75.8696	36.9128
0.13	0.8932		90.4162	31.3708
0.14	0.8381		92.7754	32.0828
0.1489	0.8462		111.498	34.4297
0.1209	0.8866		90.5807	35.2686
0.1458	0.8173		89.7417	33.8911
0.1613	0.8614		75.7932	37.1561
0.1158	0.835		95.1679	29.9692
0.11	0.8835		87.0049	26.1066
0.1165	0.8835		89.5339	26.8319
0.1748	0.8932		85.245	29.444
0.1078	0.8381		82.8891	25.768
0.1146	0.8725		77.3537	26.5833
0.102	0.8273		85.1099	37.7212
0.0792	0.8241		85.9455	28.2509
0.0971	0.8716		77.0064	19.7422
0.1038	0.9135		87.7383	23.6069
0.0648	0.8142		76.0271	25.7334
0.1078	0.9394		101.632	28.3391
0.1068	0.7982		81.7823	30.0049
0.1584	0.8491		83.4291	27.2013
0.0857	0.9029		92.3464	28.0766
0.101	0.901		78.7665	28.0898
0.1895	0.8641		85.8865	25.2493
0.1635	0.8614		87.2871	24.5283
0.1262	0.8774		71.8073	25.7391
0.0792	0.8364		101.251	25.0511
0.1224	0.8611		88.9944	27.4107
0.1081	0.9091		98.0967	26.4595
0.1028	0.8829		81.4219	23.728
0.1111	0.8596		54.6454	27.6456
0.1509	0.8889		90.5829	27.8931
0.1429	0.8952		81.2995	21.1993
0.1607	0.8534		90.7947	20.3978
0.181	0.9076		96.1456	27.2861
0.1639	0.9008		93.0248	23.3279
0.1404	0.9		69.6677	26.3061
0.1176	0.9138		86.7808	29.3757
0.1892	0.9266		99.1452	29.4766
0.1339	0.9052		71.7714	23.7015
0.0991	0.8947		75.1276	21.2115
0.1071	0.8403		89.3984	19.4007
0.1351	0.8696		102.419	28.2694
0.1111	0.8031		98.504	33.5417
0.1028	0.792		99.7547	33.349
0.1019	0.776		83.3965	31.3231
0.1376	0.8761		87.9771	29.7135
0.2091	0.9151		85.325	32.4928
0.1765	0.8378		85.5777	29.0461
0.1048	0.9216		72.7335	27.4038
0.1485	0.8519		100.813	30.9653
0.1963	0.8962		95.1407	26.1457
0.1111	0.9167		89.8521	27.6211
0.1193	0.8609		88.5837	26.2832
0.1622	0.8785		87.8301	24.4989
0.1524	0.8624		92.6383	27.9923
0.1143	0.7899		104.868	32.6774
0.0982	0.9029		85.5443	21.587
0.1121	0.8785		84.9844	22.4879
0.1852	0.8584		84.0243	23.2203
0.1574	0.885		82.8347	25.4874
0.1698	0.8376		78.6753	29.8005
0.1909	0.8981		87.8171	20.4612
0.2115	0.8796		88.0825	19.335
0.1193	0.8991		93.5974	27.2547
0.1635	0.812		82.7367	23.349
0.1417	0.8938		78.2714	22.6042
0.1727	0.8909		73.3885	27.8095
0.1532	0.8661		86.118	28.167
0.1458	0.9109		89.2582	27.0794
0.0962	0.8857		82.1521	20.4838
0.1429	0.9038		89.6096	23.8639
0.1215	0.8348		88.237	28.4686
0.1058	0.8455		86.0296	21.9803
0.1165	0.8879		87.5555	26.0669
0.1064	0.8416		93.1788	29.6014
0.172	0.8515		96.1862	29.3293
0.1429	0.8614		96.9204	23.834
0.1398	0.7798		80.2798	25.7269
0.0879	0.8077		89.4576	25.4101
0.0968	0.7706		74.4728	30.5495
0.1368	0.84		66.9084	29.4189
0.1739	0.8788		80.2713	26.0824
0.1739	0.9149		98.2699	26.4949
0.191	0.8913		101.778	22.2861
0.1573	0.9022		88.4951	18.892
0.1739	0.9032		86.6221	25.6628
0.1809	0.7864		84.0107	23.103
0.1889	0.8723		91.0487	29.497
0.1562	0.9438		85.5049	23.7727
0.1562	0.8396		91.6665	20.8351
0.12	0.8519		74.8821	27.2161
0.1373	0.9118		100.355	26.517
0.1856	0.8627		87.8059	23.4198
0.1489	0.8737		95.3211	23.7048
0.1158	0.8586		81.0971	26.9935
0.1809	0.8804		80.7188	31.3459
0.1011	0.8587		75.7351	23.4526
0.1828	0.8817		84.3145	28.893
0.12	0.785		75.9711	26.2185
0.125	0.8947		97.9495	23.7193
0.1176	0.9474		90.4869	26.3474
0.165	0.8889		89.3444	29.997
0.1609	0.8367		95.7014	19.2068
0.0769	0.7679		98.3606	26.5949
0.1111	0.8148		86.4717	26.8722
0.1633	0.8585		95.5047	23.2588
0.1176	0.9126		103.439	26.6443
0.1413	0.8058		87.7107	22.5885
0.172	0.8416		86.5236	21.3347
0.1146	0.7568		77.8037	18.3376
0.1075	0.7921		68.4784	21.2778
0.1304	0.8776		98.2624	27.0396
0.1333	0.7624		97.1202	21.8875
0.1429	0.8191		85.5624	32.7699
0.1011	0.7653		77.8792	28.7364
0.1728	0.8242		85.0575	25.8639
0.1798	0.7935		72.5404	24.3438
0.1176	0.8202		87.0803	29.9422
0.1	0.7802		78.6535	33.8639
0.122	0.8261		106.216	29.926
0.1573	0.7895		68.8489	28.1547
0.1348	0.8652		72.4413	27.2954
0.1064	0.84		80.1513	26.9811
0.1935	0.8737		78.3748	27.0231
0.2165	0.8942		81.537	24.5794
0.1204	0.9388		78.5942	27.0482
0.1584	0.8922		87.2325	26.8424
0.2	0.8447		91.5522	25.3173
0.1667	0.8585		84.7816	35.8748
0.1818	0.8598		85.2692	26.6722
0.1333	0.902		72.9915	19.5909
0.1545	0.887		97.1168	28.4435
0.1468	0.8448		84.7004	24.4525
0.1101	0.875		91.0769	24.2136
0.1944	0.8684		91.9464	26.4349
0.13	0.8455		83.5096	22.7469
0.1081	0.9074		62.7961	18.8749
0.1327	0.8661		77.7368	24.2793
0.1961	0.8868		79.9563	22.8376
0.1651	0.9143		78.3277	26.1715
0.1863	0.8942		85.9105	25.7374
0.1262	0.8431		68.5448	25.8778
0.1798	0.8526		93.4656	26.4549
0.1647	0.939		91.0399	23.9304
0.1348	0.8247		77.705	25.8795
0.172	0.9247		86.2514	22.0779
0.1895	0.9362		79.0931	23.6695
0.1134	0.9158		83.7668	22.3412
0.1753	0.8854		88.4432	26.7988
0.1053	0.819		80.1415	22.6801
0.134	0.835		115.389	26.8205
0.1538	0.8155		75.2876	24.2211
0.0612	0.8614		63.5337	28.4347
0.0707	0.89		77.5327	26.7348
0.125	0.8073		99.228	25.2116
0.1368	0.9271		90.2812	25.2532
0.1556	0.8469		84.8976	20.8488
0.1277	0.8632		73.236	20.7026
0.2045	0.8526		88.5339	23.5335
0.165	0.7477		84.7601	18.6675
0.102	0.8333		76.5074	24.1226
0.1522	0.8056		93.7972	24.3258
0.1562	0.781		89.1793	20.7839
0.2121	0.835		85.0989	25.9014
0.1474	0.8544		63.3638	25.2807
0.1553	0.8785		89.6298	19.3357
0.2059	0.9143		84.0115	25.0453
0.2019	0.8598		77.2045	25.396
0.1714	0.8972		77.5451	26.3089
0.1635	0.9216		85.0217	25.8309
0.1456	0.8958		73.2639	25.297
0.1856	0.7778		88.6292	24.8616
0.1263	0.8627		72.7516	29.9702
0.1048	0.8857		97.6429	26.0542
0.1122	0.8476		88.409	23.3676
0.0917	0.932		98.4703	28.9697
0.1111	0.9485		93.6242	27.1656
0.1443	0.8257		83.3336	26.622
0.14	0.9255		104.97	29.5891
0.1875	0.819		102.069	29.4823
0.17	0.8641		94.5667	23.9753
0.1651	0.8649		74.8507	24.094
0.1963	0.8972		72.7385	31.8302
0.1471	0.8571		85.8226	27.9763
0.1165	0.875		78.1954	20.1772
0.1132	0.8142		85.1777	28.3568
0.1456	0.8614		71.3264	24.5173
0.1176	0.8922		69.9553	22.9799
0.1456	0.8716		86.2504	24.8653
0.1684	0.8462		91.8867	19.9272
0.1562	0.835		84.867	27.0214
0.1205	0.7789		88.4592	21.1046
0.1852	0.7955		75.2054	19.3094
0.1379	0.8427		87.0538	18.8699
0.1463	0.8824		86.9691	20.7064
0.1705	0.8316		71.3926	20.5097
0.1596	0.7909		87.4199	26.721
0.0784	0.8455		91.9835	27.4018
0.1313	0.8857		90.6107	22.7475
0.0792	0.8455		93.882	23.3635
0.1176	0.8288		66.5411	22.8371
0.1368	0.9082		81.7659	20.2659
0.1837	0.8544		74.4816	23.7924
0.11	0.8241		88.8449	25.1905
0.098	0.8962		78.7885	27.6854
0.0667	0.8868		92.1885	23.9306
0.1776	0.8972		83.3624	22.9516
0.15	0.8667		79.0279	20.3101
0.1717	0.8807		100.05	28.1598
0.1731	0.932		78.7292	23.8285
0.1346	0.7833		93.8338	31.0631
0.1633	0.8505		84.9288	32.3475
0.1262	0.8411		71.4538	24.702
0.1171	0.8796		107.306	28.9463
0.0971	0.9118		111.912	25.3316
0.1402	0.9327		107.766	24.7308
0.1717	0.8349		85.9985	23.5315
0.13	0.8519		95.7648	27.3075
0.125	0.86		99.4415	20.2767
0.1414	0.8416		69.7515	19.3884
0.0825	0.8641		78.021	22.702
0.0784	0.8654		101.764	24.5614
0.134	0.7982		86.1222	20.9438
0.0865	0.8519		70.4401	23.3643
0.102	0.898		73.6828	23.8514
0.125	0.902		79.95	21.2781
0.1351	0.875		74.899	30.1726
0.125	0.8571		71.3746	31.7131
0.1753	0.7982		86.2173	15.3564
0.1458	0.8365		90.8579	17.2166
0.0841	0.8491		99.6952	27.6583
0.1848	0.8627		83.9899	25.7745
0.0938	0.9109		88.2841	31.9803
0.1053	0.7944		80.0723	26.8339
0.0612	0.8788		103.996	26.5204
0.0667	0.9032		75.5367	25.3047
0.0851	0.866		97.4562	30.2475
0.1264	0.8		87.4202	24.5354
0.1	0.7624		84.4842	22.3085
0.1111	0.8901		70.2328	34.0469
0.1149	0.79		76.7817	28.5658
0.1011	0.8298		78.0707	24.5313
0.1023	0.8061		88.8364	22.546
0.1556	0.8791		101.1	29.3327
0.0909	0.7957		83.3421	25.122
0.1379	0.7778		83.003	28.6509
0.1562	0.9121		88.3374	28.1099
0.1959	0.82		89.9783	28.9612
0.1889	0.8438		82.7502	26.5756
0.1705	0.8137		77.7102	29.8069
0.172	0.8969		95.3132	27.8409
0.0707	0.9192		107.369	26.1386
0.08	0.8113		98.4839	24.9822
0.1078	0.8198		84.9387	29.8252
0.0938	0.8148		78.72	27.6063
0.09	0.8491		85.3642	25.0683
0.1089	0.8505		97.6673	30.9728
0.1188	0.8807		88.6493	28.2518
0.1359	0.8654		82.3873	25.0876
0.134	0.8835		80.4514	23.9058
0.1827	0.9029		78.7661	27.6236
0.15	0.8519		71.2254	22.0226
0.1373	0.9143		96.1046	21.8403
0.1089	0.8611		73.573	18.8681
0.1923	0.8649		93.4388	28.5329
0.1165	0.8598		96.8922	21.7158
0.1368	0.8627		96.9161	24.4391
0.0918	0.8558		96.0331	24.3724
0.1414	0.8704		99.0712	27.1703
0.15	0.8519		96.58	23.8816
0.1078	0.8393		88.7354	29.1504
0.1383	0.8586		72.0643	24.4584
0.117	0.8913		94.6998	23.7508
0.186	0.7476		91.1811	15.8308
0.1294	0.8602		106.418	18.9424
0.1531	0.8269		66.3764	24.1697
0.2273	0.8333		89.2176	17.2002
0.1489	0.8469		103.471	23.3751
0.1461	0.8137		85.775	28.7797
0.1304	0.835		91.5131	28.8861
0.1474	0.87		79.7808	23.8136
0.125	0.8667		107.558	26.533
0.1068	0.875		85.0005	22.3397
0.1538	0.8515		105.142	19.8673
0.0556	0.8704		65.6302	23.9736
0.1875	0.9072		87.9105	22.3221
0.1667	0.9126		79.1635	29.3317
0.1684	0.9208		85.2425	24.2303
0.1154	0.8214		89.6466	25.0755
0.125	0.92		85.6321	21.3374
0.16	0.9118		92.1225	29.7646
0.2286	0.8559		98.2746	27.9023
0.1524	0.8532		77.6875	24.1186
0.0909	0.8932		70.1016	29.9613
0.1739	0.8824		90.7879	26.116
0.09	0.8515		79.9726	23.4002
0.12	0.866		90.2122	20.7716
0.0947	0.835		93.5558	28.4258
0.1932	0.871		80.2852	22.9117
0.1828	0.913		85.1686	22.2271
0.1573	0.871		94.1295	19.0249
0.2021	0.9149		86.5155	24.4683
0.1146	0.85		68.7121	19.6832
0.1895	0.9255		80.7386	15.5884
0.1429	0.8056		85.8887	16.8088
0.12	0.9208		92.7758	24.7122
0.1238	0.9231		88.1002	16.7213
0.1731	0.8559		73.6529	21.6408
0.1215	0.8364		93.5106	16.0577
0.0841	0.8393		72.3648	28.4886
0.2079	0.8407		87.0909	26.4601
0.1193	0.8435		85.5963	27.9391
0.1826	0.8347		89.3845	31.7181
0.0973	0.8571		80.9763	24.4336
0.0849	0.8279		75.0051	18.1821
0.1405	0.8077		90.1515	19.9153
0.1429	0.8485		80.3347	21.5513
0.1102	0.8358		84.4554	24.2098
0.1322	0.878		100.31	24.4109
0.1284	0.8475		86.676	22.826
0.0992	0.931		112.18	27.8109
0.1121	0.9279		85.5977	23.4621
0.1019	0.8929		69.6833	18.3187
0.1261	0.8981		81.881	23.9899
0.1346	0.8455		98.5553	24.8196
0.0505	0.8932		92.4682	24.1833
0.09	0.8142		90.2338	25.606
0.14	0.8182		78.1168	22.3866
0.0935	0.8288		81.3713	23.5729
0.12	0.8257		77.5427	18.0597
0.068	0.8942		77.2099	19.1236
0.1386	0.8559		95.0746	26.6961
0.1717	0.8571		87.6278	24.707
0.102	0.8835		85.2662	28.6769
0.0991	0.8727		69.3414	28.0502
0.1215	0.8761		88.563	27.3015
0.13	0.8509		97.2276	23.1125
0.1215	0.8807		92.3342	26.2465
0.0645	0.8641		88.1845	26.2183
0.1277	0.8333		92.9657	21.4873
0.1613	0.871		92.9056	23.0901
0.1087	0.7767		91.9916	32.7217
0.1481	0.7849		104.769	20.1271
0.1975	0.9036		76.8554	19.0744
0.1264	0.9		73.5824	21.4201
0.1522	0.8367		89.5267	21.9046
0.1111	0.7549		79.8249	20.5799
0.1481	0.8523		87.7283	17.2094
0.0667	0.8333		96.9622	32.7361
0.1333	0.781		108.013	30.7212
0.1977	0.8021		87.1997	25.0393
0.1059	0.7778		97.3594	25.3595
0.1379	0.7959		62.7412	31.08
0.1771	0.8131		85.0502	30.6838
0.1238	0.8738		70.7424	27.1074
0.1161	0.8879		91.1177	17.8252
0.1584	0.8598		74.0338	22.618
0.2165	0.8165		83.3769	22.975
0.1727	0.9208		95.416	21.8861
0.1351	0.8559		76.6356	19.4443
0.1635	0.8868		103.186	23.8381
0.1569	0.8774		79.773	23.1764
0.1455	0.9231		92.3478	27.5053
0.1759	0.807		94.318	26.9788
0.1635	0.8165		79.7742	24.494
0.1287	0.8545		74.9231	24.2038
0.1619	0.8692		91.3497	29.146
0.1782	0.89		77.0752	25.7817
0.1959	0.8866		90.2625	28.3779
0.2178	0.8958		92.6654	25.3917
0.1515	0.9278		92.4662	21.5231
0.1923	0.7949		96.69	25.8348
0.1068	0.8559		77.6265	27.8784
0.1818	0.8333		87.9524	25.1087
0.1373	0.9091		81.2644	31.0175
0.1122	0.8241		78.1737	26.8963
0.1121	0.8545		76.4484	30.1271
0.1058	0.8532		64.304	24.0062
0.1753	0.8		75.7668	24.8421
0.1368	0.8586		99.9109	26.8939
0.13	0.8614		77.7395	29.357
0.1515	0.8846		84.5402	24.786
0.1346	0.8889		89.9119	25.9946
0.1101	0.8496		80.007	21.2671
0.1495	0.9151		89.4781	19.8809
0.1165	0.8991		101.732	22.084
0.1275	0.8654		87.2993	17.7393
0.0632	0.8365		61.4083	20.0289
0.1538	0.9216		98.9006	25.2667
0.1545	0.8739		84.8121	25.1608
0.1714	0.9029		75.6961	19.744
0.1471	0.9057		79.9279	27.7992
0.1263	0.8812		92.6771	23.9162
0.1414	0.8269		105.799	25.6042
0.1515	0.8776		96.5071	21.9111
0.1856	0.8529		85.346	22.7869
0.1359	0.9029		97.4255	23.134
0.1553	0.7818		94.6456	17.0409
0.11	0.8053		88.5269	18.4606
0.1226	0.8962		78.6587	25.9374
0.1776	0.8		88.0211	33.1235
0.2	0.8846		85.0606	15.6827
0.1569	0.8224		82.5401	17.804
0.165	0.8857		84.0507	30.1667
0.1485	0.8812		76.7141	25.7782
0.1134	0.9062		81.3788	21.0616
0.1573	0.8602		79.5608	17.0236
0.1149	0.9425		89.7154	24.7467
0.1778	0.8454		81.3667	25.2939
0.1798	0.83		87.0319	21.9126
0.1584	0.86		78.8764	19.6604
0.1827	0.7965		75.0824	26.7067
0.1553	0.8762		76.758	22.5803
0.1415	0.8455		79.8923	24.1478
0.1333	0.8532		83.264	27.0498
0.1204	0.8034		109.857	26.2361
0.1553	0.8468		84.5804	18.7544
0.1154	0.8624		78.7464	25.027
0.1754	0.886		79.5533	23.271
0.1304	0.885		85.9701	24.8928
0.1339	0.8879		94.1166	24.9193
0.1504	0.8596		74.8776	27.6377
0.175	0.9052		87.2478	24.9666
0.1207	0.8803		82.5334	28.2883
0.123	0.8926		84.5159	23.3557
0.1429	0.9292		77.848	22.1706
0.1416	0.8908		81.809	20.9132
0.0776	0.8632		74.1898	21.2424
0.1379	0.8966		95.5914	27.0679
0.1696	0.8376		80.788	20.5515
0.1481	0.8818		87.6822	27.4706
0.1273	0.8421		90.9477	22.0399
0.1415	0.8981		85.5134	25.2447
0.1193	0.8571		81.7435	21.494
0.1619	0.8319		85.5992	23.8372
0.1619	0.8972		83.4373	25.4073
0.1273	0.9099		89.1808	24.4444
0.1759	0.9238		94.3465	29.1963
0.113	0.8559		81.4515	23.7084
0.1574	0.9417		86.1309	20.6741
0.1875	0.8962		96.0146	23.0987
0.1616	0.8911		71.1768	21.2371
0.1782	0.8835		82.9204	24.1514
0.1456	0.9126		96.95	20.6722
0.1818	0.8932		88.858	25.2631
0.198	0.9029		93.9833	25.2329
0.1028	0.9083		81.1338	24.8355
0.1622	0.9115		84.879	26.7313
0.1574	0.8407		82.098	33.7553
0.1327	0.8654		101.073	24.8535
0.1683	0.8824		83.0226	27.0728
0.1212	0.8614		81.9147	24.9309
0.1402	0.8942		85.8944	32.7224
0.1262	0.8017		80.3614	26.4289
0.1589	0.886		77.9734	26.4878
0.1212	0.8319		74.7045	22.306
0.2292	0.8641		96.7512	23.4862
0.0971	0.9208		106.074	32.8841
0.1143	0.901		93.884	32.3759
0.1935	0.8384		84.3869	23.0205
0.1702	0.8901		86.8039	19.0657
0.2	0.8652		78.5467	13.9784
0.1932	0.9186		76.5228	19.2058
0.2121	0.8163		88.4775	21.2327
0.2045	0.8617		92.8483	28.28
0.1379	0.8081		98.4044	24.7802
0.0707	0.87		60.1248	28.3413
0.099	0.902		97.0646	26.652
0.1313	0.8932		88.8969	20.6224
0.1735	0.8288		82.412	29.9881
0.1758	0.8039		89.0899	23.83
0.1546	0.8269		98.2221	28.4847
0.1667	0.8723		63.2137	23.4214
0.1158	0.802		87.5269	24.8337
0.0816	0.8431		58.1296	28.7897
0.098	0.8614		73.8151	20.4567
0.09	0.87		80.5143	29.4685
0.15	0.8155		103.857	29.3158
0.1262	0.8854		89.7576	19.5063
0.1881	0.8842		98.1646	22.0585
0.1368	0.8137		63.0147	29.2139
0.1359	0.899		93.1084	24.6889
0.1939	0.8224		99.0029	32.1768
0.2151	0.7778		86.5446	26.6189
0.1413	0.85		82.2586	23.5586
0.1364	0.8431		98.9746	29.5482
0.1546	0.7944		91.7708	27.6237
0.0737	0.835		92.2923	23.4019
0.1333	0.7547		83.6068	19.0911
0.134	0.8365		91.1998	30.7331
0.0778	0.8586		86.262	23.6196
0.1562	0.75		91.2576	27.3789
0.1023	0.7723		86.4932	28.3283
0.0957	0.79		82.8785	24.6013
0.1548	0.8444		87.5678	20.0367
0.1011	0.8144		87.5444	19.3276
0.1591	0.8632		90.6252	26.0492
0.1667	0.9082		87.7565	28.0862
0.0808	0.8544		68.1747	24.8098
0.0909	0.8108		99.3253	32.2713
0.1485	0.8932		97.5733	30.5034
0.1429	0.8868		92.4395	25.5522
0.1456	0.8785		74.6256	28.3781
0.0792	0.8716		89.6958	27.4738
0.1226	0.839		84.3271	24.7936
0.1239	0.8761		84.3846	23.9147
0.1518	0.8772		85.7167	25.8705
0.2	0.886		86.2712	23.0572
0.213	0.8509		95.0514	23.0538
0.1842	0.7698		82.8025	21.1264
0.1636	0.9174		85.7752	19.3092
0.1495	0.8707		77.1059	20.7127
0.1727	0.8482		89.935	20.0569
0.1429	0.8559		80.2482	21.2835
0.1681	0.843		90.8223	26.3342
0.2547	0.8889		82.4792	18.9831
0.1927	0.8468		105.721	16.6427
0.1909	0.8909		92.8198	15.1086
0.1455	0.9083		84.244	15.2058
0.084	0.9636		97.455	18.773
0.1667	0.8983		81.2112	22.2663
0.1488	0.9364		84.8299	17.3855
0.1197	0.8908		81.8796	24.7726
0.1488	0.877		87.3488	30.3025
0.0855	0.8689		70.0511	30.2519
0.2162	0.906		90.033	23.0509
0.1351	0.8739		88.1903	21.2594
0.0862	0.8729		89.3753	26.4459
0.1296	0.9018		77.1331	28.6321
0.1509	0.8929		87.0268	21.89
0.1593	0.9107		71.3236	21.5891
0.1282	0.8889		73.8937	25.6491
0.1538	0.9204		69.9755	22.7788
0.1852	0.9286		68.4466	30.6425
0.1062	0.9		73.3007	28.0376
0.1043	0.7983		73.0061	30.5544
0.1121	0.9259		82.1773	30.6719
0.1619	0.8785		104.838	28.0944
0.1359	0.8692		78.578	23.0359
0.1531	0.8846		72.4276	24.6107
0.098	0.8812		93.9443	25.9169
0.1429	0.7905		98.2464	27.9839
0.1087	0.8842		93.6066	29.9807
0.1122	0.7905		83.6384	30.9948
0.0526	0.8208		106.107	29.47
0.0971	0.8692		100.728	31.0701
0.1089	0.807		78.7496	26.5585
0.1569	0.8273		73.3399	22.4676
0.1524	0.9697		99.6357	25.2553
0.1759	0.8333		84.4006	20.1068
0.1468	0.7807		72.1164	22.3347
0.1818	0.9072		101.401	20.3346
0.18	0.8269		82.0435	30.3483
0.1415	0.87		98.4899	27.5097
0.1868	0.7879		79.5587	21.245
[truncated: 3,002 more rows]

## Sheet: Fig2.h_Efficiency
Raw data		SRDTrans
Jaccard	RMSE	Jaccard	RMSE
0.1545	78.3406	0.7886	36.6336
0.1944	76.4308	0.8362	39.6253
0.1518	98.3529	0.8772	36.8272
0.1852	93.4194	0.8661	35.6608
0.1391	84.2309	0.8376	35.824
0.1182	71.0964	0.8468	33.5509
0.1792	85.0384	0.8532	40.0906
0.1584	89.4106	0.8692	41.0373
0.102	76.0882	0.8738	35.2368
0.1196	86.0891	0.8137	34.2695
0.1089	90.4697	0.8396	38.7114
0.117	101.914	0.8824	32.1089
0.125	82.6457	0.901	38.5402
0.0769	69.6764	0.8257	34.8697
0.13	96.0711	0.7727	40.9235
0.125	82.0905	0.8137	38.7981
0.1364	94.3373	0.8404	36.2937
0.1047	78.3214	0.7938	36.5781
0.0952	40.4015	0.8021	30.3903
0.0795	78.392	0.8387	37.0287
0.131	84.5083	0.7826	41.0481
0.1279	71.8869	0.7677	37.082
0.1	91.334	0.7238	37.7017
0.1458	83.921	0.8381	33.1265
0.1845	83.6599	0.8158	36.5843
0.1524	82.244	0.8532	41.1099
0.165	86.5463	0.8545	34.9057
0.2019	86.048	0.7965	35.2119
0.2079	85.1407	0.9	31.6946
0.1333	87.243	0.8889	33.7586
0.1089	80.389	0.8878	32.7748
0.1368	95.5258	0.8	36.863
0.1304	86.2737	0.8958	36.5084
0.1839	90.8664	0.8602	31.0686
0.1183	68.6397	0.8247	33.0537
0.1183	75.3854	0.7736	36.1461
0.0745	101.888	0.8687	30.1245
0.1	93.4638	0.8704	38.6264
0.16	97.3796	0.8571	29.4353
0.1684	81.5176	0.8878	33.3279
0.1158	97.4343	0.8627	30.974
0.0816	78.008	0.8208	32.7285
0.0891	70.3317	0.8857	32.6525
0.1122	86.9042	0.8519	28.9388
0.0849	98.1144	0.8899	34.6441
0.1364	90.9368	0.9083	38.0898
0.1622	83.5253	0.9115	40.002
0.1565	92.5614	0.8974	41.5346
0.1293	98.1986	0.8833	36.9686
0.1148	84.5839	0.8667	36.8185
0.1967	76.7889	0.8803	30.3989
0.115	79.4475	0.8534	26.6999
0.2432	86.1192	0.8938	33.7075
0.2222	80.8311	0.875	33.2125
0.156	87.9305	0.8534	27.4366
0.181	88.0263	0.9604	28.0148
0.0849	81.6718	0.8636	38.1648
0.1053	66.6359	0.8208	36.6324
0.1979	96.6404	0.8854	33.8822
0.1978	100.83	0.8723	31.1196
0.1429	89.8119	0.88	30.2715
0.14	89.2027	0.8333	27.0612
0.1134	77.9882	0.8641	39.0317
0.1237	90.9023	0.8416	38.6029
0.1562	96.3779	0.8269	39.1547
0.1087	97.8652	0.8283	37.0092
0.0952	86.405	0.8113	40.2278
0.198	91.642	0.7925	31.9145
0.125	83.9838	0.8381	32.6743
0.1456	76.8266	0.8364	34.7717
0.1308	85.8659	0.9223	39.282
0.1616	105.481	0.9175	31.9387
0.1183	81.375	0.9022	27.5211
0.1124	71.7786	0.8511	26.0971
0.2174	94.9743	0.8763	33.1738
0.1413	77.6499	0.8515	32.5374
0.1224	110.048	0.9368	33.8352
0.1053	92.136	0.8627	31.8727
0.0899	74.9063	0.8515	36.4859
0.1099	107.986	0.7961	34.5029
0.0833	89.6171	0.8687	33.2838
0.0957	83.4756	0.8137	34.7507
0.1609	81.8378	0.7788	31.3064
0.125	82.3003	0.7549	34.8024
0.2184	84.4032	0.883	33.3156
0.1702	86.4971	0.9333	32.2863
0.1919	89.4892	0.7727	30.847
0.1505	91.3427	0.883	28.8912
0.1628	96.9314	0.8438	31.5348
0.1444	95.4863	0.8163	27.9907
0.1099	91.8821	0.8431	29.6503
0.2165	89.5489	0.8725	36.5975
0.1	77.3327	0.8969	33.7467
0.16	78.1332	0.9565	33.8317
0.1224	90.8762	0.8416	33.1505
0.1333	68.307	0.9091	37.8789
0.1414	84.5988	0.8302	35.1675
0.098	91.9934	0.899	27.8884
0.1238	88.1945	0.8679	43.8608
0.1414	88.0877	0.7757	37.9614
0.1789	90.4945	0.8257	43.4021
0.129	92.3203	0.86	39.6154
0.1087	80.7866	0.85	36.776
0.1075	96.5074	0.9032	34.8171
0.0957	94.0142	0.8889	36.5865
0.172	75.9533	0.8061	34.7568
0.0808	85.574	0.84	41.5064
0.1809	96.0269	0.8137	33.3985
0.0957	87.7416	0.8283	37.6127
0.102	90.1685	0.7658	42.0389
0.0918	89.2668	0.8365	45.5717
0.1327	80.481	0.7963	36.3009
0.1474	79.9063	0.88	34.7811
0.1579	90.7419	0.8447	35.4512
0.1753	77.5401	0.8738	37.585
0.1176	100.973	0.8571	35.395
0.11	78.1316	0.823	38.5294
0.1078	75.5408	0.8476	28.0807
0.1134	97.2126	0.8627	32.2119
0.1649	83.5878	0.8725	33.217
0.1613	92.6844	0.9072	33.2218
0.1275	84.9643	0.8854	30.2167
0.1667	82.6064	0.8381	29.5218
0.1442	88.1995	0.9314	35.6138
0.0841	91.7292	0.8807	32.683
0.1321	85.8436	0.8739	30.2057
0.1683	71.201	0.875	32.4702
0.1296	89.8917	0.8868	35.9595
0.1481	78.4077	0.8818	36.4078
0.1415	89.8213	0.9245	36.1593
0.1327	66.2128	0.9175	31.6258
0.1224	78.5166	0.8922	29.6031
0.1346	80.9292	0.8716	33.3289
0.1616	83.65	0.8318	30.5703
0.1068	94.0568	0.8962	33.1201
0.098	94.741	0.8	34.619
0.1553	83.4911	0.8393	31.9767
0.1905	100.694	0.8739	33.7458
0.1212	90.5245	0.901	37.0655
0.1031	85.4459	0.8922	38.9787
0.1165	82.521	0.8713	38.435
0.1474	99.6889	0.75	33.7653
0.0928	78.4925	0.8235	36.1759
0.1505	87.1454	0.783	33.2135
0.1809	98.8463	0.8936	31.7033
0.1613	85.0032	0.913	37.0103
0.1494	91.4883	0.9222	37.7768
0.1758	95.6691	0.9011	31.5719
0.092	65.0172	0.8144	35.4555
0.1222	103.419	0.8438	31.8692
0.1505	81.3626	0.8842	33.0039
0.1263	76.4405	0.8673	38.5154
0.1224	94.5246	0.8958	36.0103
0.1364	105.523	0.7196	35.2797
0.1609	80.2632	0.8247	40.9104
0.1011	86.7351	0.8061	39.7871
0.1053	72.5137	0.9213	30.8598
0.1828	76.0261	0.866	34.8587
0.1304	99.9748	0.883	33.48
0.0761	104.302	0.8936	36.0617
0.117	74.1702	0.8	34.7668
0.1882	78.8686	0.8617	31.512
0.068	101.47	0.8725	37.7931
0.165	83.9269	0.8519	31.3388
0.1238	84.121	0.8571	36.3022
0.1402	83.1703	0.8868	33.4361
0.1782	76.4031	0.8846	40.0872
0.2268	81.2963	0.8273	36.4353
0.1277	101.039	0.9072	32.9414
0.1875	85.477	0.88	33.1574
0.1562	106.409	0.8654	38.2461
0.1635	91.0349	0.8879	31.6326
0.1102	87.6463	0.8595	35.4306
0.1415	91.3057	0.9107	39.9193
0.1786	89.2602	0.875	36.7439
0.1881	75.9553	0.819	33.784
0.1923	96.3348	0.8426	34.4392
0.1429	80.0866	0.9038	37.3852
0.1782	81.9973	0.8654	35.3341
0.1515	79.2872	0.9118	36.6058
0.1442	80.4649	0.8738	32.8506
0.1333	74.4344	0.8091	29.8749
0.1782	99.3537	0.8165	37.4157
0.1204	85.8979	0.8198	34.7401
0.1132	78.0659	0.8696	39.1775
0.1284	69.2568	0.8829	45.0542
0.1058	79.9006	0.7863	42.893
0.0952	96.5823	0.7398	36.7355
0.1373	81.6407	0.8559	35.9386
0.1296	78.3257	0.8362	40.97
0.1468	83.7337	0.8509	40.551
0.1456	96.4475	0.9118	39.9035
0.1456	84.6119	0.94	39.8625
0.1287	73.2535	0.9175	44.5366
0.1183	91.7763	0.785	37.2908
0.1064	88.423	0.8866	37.3767
0.1	80.4836	0.8835	37.7163
0.1429	101.945	0.8381	39.6326
0.1373	91.7002	0.8857	35.8711
0.1442	98.9812	0.8972	36.9383
0.1714	102.137	0.9151	36.8174
0.2	81.6522	0.8585	32.6916
0.14	69.5379	0.8641	32.8827
0.1633	72.6232	0.8447	34.4478
0.1648	89.5401	0.9053	30.373
0.1111	68.3824	0.87	26.8306
0.1935	75.137	0.8776	31.7587
0.1684	88.7431	0.8235	35.6522
0.1505	91.9169	0.8247	32.6033
0.1364	85.7733	0.8817	41.6437
0.1979	90.4811	0.8542	36.5072
0.2088	80.8283	0.8737	27.8689
0.1386	88.2998	0.9091	39.4105
0.15	75.8747	0.8725	34.3131
0.1509	93.4995	0.7857	35.7789
0.1546	78.3805	0.8224	38.5676
0.125	86.9524	0.87	33.9104
0.1237	107.406	0.8627	36.6129
0.1531	101.79	0.9468	31.9765
0.1919	90.841	0.8627	37.7721
0.0952	83.4078	0.899	39.671
0.1579	85.697	0.8846	40.2152
0.1111	90.3468	0.8942	31.6335
0.1881	91.0125	0.8785	32.908
0.1058	68.0278	0.823	30.8424
0.1818	93.9105	0.8761	35.4914
0.1667	81.8383	0.8198	31.9847
0.1649	88.1768	0.8762	35.8289
0.1616	92.7397	0.8952	36.9121
0.1058	97.1548	0.7966	40.4835
0.1524	81.119	0.8393	34.8286
0.1698	93.5812	0.8807	33.7667
0.1262	75.8767	0.9231	30.0215
0.1545	91.2212	0.9273	34.1334
0.1121	70.9754	0.9099	30.951
0.1376	71.8145	0.886	34.7659
0.1471	99.5166	0.8545	31.8963
0.1122	72.4613	0.8426	33.1789
0.1368	91.3455	0.9375	27.948
0.1649	97.0981	0.8252	29.272
0.1515	79.1435	0.8614	34.4903
0.1383	70.5608	0.8381	36.1184
0.1649	76.9603	0.8469	25.2698
0.2065	90.9913	0.802	34.9454
0.17	83.5451	0.9286	33.7261
0.1963	76.0767	0.8246	32.665
0.1143	88.4876	0.8679	29.9934
0.0818	92.987	0.8879	36.1904
0.1818	76.3473	0.8627	32.5018
0.1277	91.9621	0.8544	34.2523
0.134	91.5828	0.866	32.9275
0.1042	85.3188	0.7961	32.6777
0.0769	62.0619	0.8526	34.3174
0.1031	92.6308	0.8476	35.5823
0.1122	85.5409	0.8333	29.8133
0.0865	97.5835	0.8407	35.1551
0.0891	63.1202	0.7377	34.3964
0.1429	89.6092	0.8	31.6119
0.1238	77.3543	0.9429	36.5493
0.1402	94.8364	0.8136	39.0583
0.0917	113.156	0.8673	35.1276
0.156	82.0336	0.8772	35.4427
0.1327	78.1067	0.8655	35.9308
0.1339	96.416	0.8673	38.3157
0.1698	85.1659	0.8421	46.4563
0.1212	95.4912	0.8165	37.2517
0.1635	89.3368	0.8468	36.6822
0.1613	87.4518	0.85	34.2204
0.1474	98.2247	0.7885	35.1231
0.0928	82.475	0.8515	40.7244
0.1456	88.4955	0.8349	35.4974
0.0982	92.1327	0.9151	36.7347
0.0926	81.5417	0.8909	33.7955
0.1415	92.8057	0.8393	42.888
0.1667	97.1253	0.8991	40.4622
0.2	91.9004	0.932	41.4672
0.1696	88.5812	0.8716	40.8258
0.156	76.5979	0.8692	39.0783
0.1339	86.1501	0.9423	42.9928
0.125	103.59	0.9135	41.5667
0.1364	93.551	0.8584	32.4104
0.1743	86.7884	0.8305	38.1031
0.1923	81.6122	0.823	41.7114
0.1333	56.8472	0.9135	36.8661
0.1782	97.0283	0.9208	40.8134
0.125	70.414	0.875	38.7638
0.1604	89.9	0.8505	34.7864
0.1818	98.6578	0.8283	34.756
0.1778	84.767	0.8404	29.0487
0.1786	78.1845	0.8352	25.7236
0.1333	79.544	0.802	34.6883
0.08	88.6105	0.8365	40.4963
0.1538	77.1134	0.8182	37.1118
0.1359	77.5025	0.8812	27.8667
0.1702	87.8388	0.7387	35.6361
0.1782	94.7814	0.7961	30.5091
0.1485	81.7708	0.8173	43.3303
0.1717	86.8759	0.875	36.9551
0.1684	76.847	0.8646	37.1902
0.1809	85.3306	0.8081	37.4891
0.1789	74.4942	0.8673	39.7541
0.1327	94.5539	0.898	35.9675
0.0952	76.6022	0.899	40.6621
0.134	85.9129	0.8454	33.9851
0.1505	104.298	0.8571	38.7613
0.1915	86.9061	0.8317	36.4209
0.1379	100.679	0.77	35.4865
0.1264	93.7481	0.8065	29.3931
0.1236	89.4628	0.8791	34.2198
0.163	90.2015	0.8587	45.5782
0.1176	74.4294	0.8409	39.8741
0.125	67.8826	0.8875	40.7289
0.137	69.3135	0.7711	33.8172
0.2179	76.7924	0.8452	34.1607
0.1481	69.3046	0.8571	28.768
0.125	92.6923	0.8617	28.8989
0.0957	73.3277	0.7685	33.8992
0.1667	83.0809	0.8515	34.6501
0.0842	100.561	0.7778	38.488
0.1279	91.584	0.8454	34.0015
0.1667	77.6358	0.8061	26.359
0.1209	61.513	0.7692	37.0226
0.1368	69.7609	0.83	38.7673
0.1304	80.3385	0.8969	32.0975
0.1398	88.5517	0.8632	32.3516
0.1505	81.6525	0.8173	35.2127
0.1429	95.4284	0.8713	39.099
0.1458	79.7748	0.7664	34.7483
0.1585	96.8705	0.7653	38.1951
0.1556	80.0685	0.8352	33.8936
0.2143	94.9148	0.9048	31.2862
0.2235	97.6104	0.8706	33.0841
0.2043	83.1924	0.9	31.5553
0.1222	75.9436	0.8367	36.8533
0.1158	93.3198	0.9158	38.3936
0.1512	73.8094	0.8602	26.8264
0.1489	74.6919	0.8737	30.7684
0.0769	91.5405	0.8737	27.9936
0.1042	85.7274	0.9158	26.5635
0.0842	78.2584	0.8812	36.3719
0.1212	77.6313	0.8812	31.4068
0.1569	81.493	0.8667	40.4732
0.1735	89.8718	0.8713	31.0309
0.1619	80.1753	0.8835	42.1613
0.1531	80.8156	0.835	42.6732
0.1275	86.2351	0.8469	31.4773
0.1444	77.6605	0.78	32.1331
0.2048	100.25	0.8182	36.608
0.1444	79.4488	0.8265	38.1723
0.1485	94.0828	0.8641	31.5619
0.1702	82.2188	0.9457	31.1195
0.1277	91.4456	0.8367	33.047
0.2045	87.3374	0.785	33.7589
0.1735	82.4836	0.8235	35.6893
0.1522	96.0132	0.9011	38.4328
0.1957	76.4536	0.8723	31.615
0.1875	77.789	0.8586	32.7233
0.2283	78.8485	0.8529	35.7927
0.1111	68.3898	0.8286	40.9451
0.1386	100.152	0.8952	34.7015
0.1262	86.4414	0.8932	35.4147
0.1596	94.28	0.8544	31.9083
0.165	79.4992	0.8922	36.9886
0.1613	73.9436	0.7798	35.0821
0.1604	87.4043	0.8091	35.7078
0.1111	67.5314	0.9029	34.8856
0.1443	78.9962	0.8431	29.6428
0.2121	92.7177	0.8381	35.3456
0.2	80.3916	0.8018	34.9979
0.1263	96.0792	0.8526	28.0823
0.163	86.0921	0.8163	35.2652
0.1277	76.897	0.8602	31.1709
0.102	99.9859	0.8763	35.7968
0.1	92.1463	0.86	34.4905
0.1471	77.201	0.8738	33.5579
0.1481	85.2992	0.9307	30.3542
0.1296	86.2844	0.8716	35.8287
0.1698	72.7185	0.812	33.0696
0.1485	95.8718	0.8598	37.8651
0.1273	87.218	0.7542	38.0089
0.2062	89.572	0.8922	41.1379
0.1735	89.8282	0.9223	41.8115
0.2115	79.9185	0.8393	40.8975
0.2157	99.7848	0.8624	34.0292
0.1441	75.8294	0.8879	35.7142
0.1273	79.3837	0.8468	37.5615
0.1327	87.6897	0.8365	35.4365
0.1489	75.3883	0.8866	26.4457
0.1702	70.2696	0.8019	32.0293
0.2234	87.0836	0.8925	39.2721
0.2316	93.6054	0.7944	37.4247
0.18	82.5481	0.7909	32.1829
0.1714	71.2245	0.807	34.1904
0.1442	95.7204	0.812	33.4551
0.1287	91.8616	0.8468	33.352
0.0865	88.5085	0.8598	39.9265
0.1474	93.5937	0.7358	34.5814
0.1685	90.8804	0.9101	42.832
0.2022	92.335	0.7551	30.8078
0.1364	94.6027	0.8632	38.986
0.1889	83.4085	0.8542	33.2947
0.0753	80.1352	0.9213	26.976
0.1591	80.2856	0.7921	35.6381
0.1319	83.0222	0.8	34.3406
0.2184	93.7187	0.7938	41.7476
0.1325	89.4175	0.7653	42.2
0.0824	63.1191	0.7723	39.6196
0.1136	105.721	0.8602	45.5338
0.1647	86.4913	0.7157	43.5015
0.1905	91.0449	0.7895	46.2673
0.1375	94.2371	0.7742	42.8527
0.1977	80.6846	0.8444	42.1373
0.1889	84.627	0.8511	37.7107
0.1573	88.6324	0.8557	40.8032
0.0753	99.8888	0.8586	36.7906
0.1474	107.465	0.8725	36.7524
0.0962	75.9469	0.9216	38.335
0.1546	79.7715	0.8056	40.8724
0.1188	85.4414	0.875	33.1697
0.1111	77.9757	0.8269	38.8922
0.122	88.8889	0.8851	31.2308
0.14	93.6873	0.7706	38.8897
0.0918	82.1796	0.8878	41.5638
0.1613	63.0053	0.8211	35.8076
0.2	88.8122	0.8352	32.0114
0.1667	85.9227	0.7723	37.0924
0.2121	87.3018	0.8602	35.826
0.2371	79.2878	0.8854	41.1164
0.2143	74.9968	0.8125	33.6033
0.1477	67.8059	0.828	35.0106
0.1596	78.981	0.9043	37.758
0.1327	84.8122	0.84	37.0392
0.1111	63.2038	0.8776	28.8569
0.1684	74.1079	0.8878	31.6303
0.12	100.461	0.8922	36.3187
0.1771	75.5328	0.8515	29.127
0.1495	90.0343	0.9223	32.0443
0.1215	74.8515	0.8611	27.2033
0.11	85.7533	0.8142	32.9794
0.1415	86.1034	0.8624	32.9685
0.1171	95.0394	0.8889	37.912
0.1717	73.9701	0.8381	31.9675
0.1188	46.389	0.8922	30.415
0.1714	97.068	0.8611	40.131
0.1197	70.3746	0.8273	34.1758
0.1275	91.2399	0.8667	38.1859
0.1856	81.9314	0.8476	32.3101
0.2019	85.7286	0.8649	37.7022
0.1284	93.6589	0.9057	36.4895
0.1471	95.9746	0.8018	34.6341
0.1193	95.3843	0.8509	39.5074
0.1238	91.6981	0.8174	31.7347
0.0909	82.0537	0.823	31.682
0.1651	91.5614	0.819	30.8198
0.1468	73.2496	0.8929	38.1412
0.1282	99.8934	0.85	35.5221
0.1138	75.2773	0.8455	31.1674
0.1171	103.354	0.8718	35.1006
0.121	81.845	0.824	36.8048
0.1695	87.6663	0.811	40.3496
0.1622	75.9329	0.8571	37.6737
0.1282	92.2161	0.8182	38.0585
0.1327	86.532	0.825	44.7162
0.1273	93.3	0.8304	41.7675
0.099	74.0875	0.8835	41.0638
0.1515	85.1465	0.8679	41.8357
0.1224	88.5439	0.785	48.7368
0.1739	91.901	0.8936	34.0975
0.1319	86.2849	0.835	43.4525
0.1667	90.6522	0.8469	35.3653
0.1042	82.2606	0.8095	32.2421
0.134	96.0226	0.8462	36.3082
0.1048	74.9314	0.8725	35.4747
0.2062	81.4108	0.9029	37.3288
0.1262	91.2218	0.902	27.1279
0.1538	85.3155	0.8584	29.1374
0.1532	75.2846	0.8868	34.3189
0.1379	78.9802	0.8981	33.7308
0.1513	78.2942	0.9107	33.3699
0.181	91.7049	0.8291	37.5885
0.1121	73.2647	0.8684	44.2881
0.1273	98.4748	0.8455	39.0927
0.165	84.0252	0.8142	41.3163
0.1562	87.8554	0.8713	32.9016
0.1978	101.054	0.8842	31.0919
0.1818	69.7164	0.76	36.3276
0.1932	78.2354	0.8542	35.6707
0.191	76.8807	0.914	35.4029
0.1789	74.7939	0.8454	34.0048
0.1414	83.5434	0.8696	35.5659
0.2	81.92	0.8438	34.9232
0.1538	86.841	0.7822	33.3215
0.1789	80.8067	0.8095	30.5108
0.1308	89.8083	0.9327	34.5014
0.1622	77.6667	0.8596	35.4068
0.1622	98.7994	0.8839	34.2761
0.1346	80.5868	0.8151	33.112
0.1712	78.7577	0.8596	33.2775
0.0818	78.0532	0.8839	34.04
0.1111	88.2473	0.9196	34.3754
0.1368	92.704	0.9115	35.2965
0.1391	83.356	0.9018	40.7671
0.1792	88.391	0.9434	38.4553
0.0789	95.4307	0.8803	36.7131
0.1304	87.061	0.9099	36.7997
0.115	79.8527	0.8211	36.967
0.1504	93.8087	0.8739	39.6285
0.1034	88.9138	0.9286	45.0909
0.1453	81.1691	0.8739	39.2383
0.1835	99.9423	0.8818	31.3208
0.1714	87.6358	0.8611	27.4462
0.1765	87.5245	0.8304	34.9919
0.1589	100.285	0.8636	33.3074
0.1402	71.8314	0.9192	28.5459
0.1869	82.3813	0.9126	30.4692
0.1712	79.6101	0.8783	34.2426
0.1802	79.6887	0.8974	33.1578
0.2072	71.9225	0.8929	30.2902
0.1553	78.2789	0.9252	32.0038
0.1518	73.5901	0.9018	31.0611
0.1391	81.2846	0.8718	35.48
0.1682	89.8969	0.8522	31.8029
0.1207	94.4564	0.8957	35.5258
0.1739	86.9951	0.8487	36.0581
0.1389	74.7634	0.8509	40.2654
0.1238	94.3507	0.7934	40.6675
0.0826	82.3885	0.8909	44.5596
0.1275	79.8742	0.7881	42.9836
0.12	84.9491	0.8585	30.7494
0.12	88.2827	0.8774	38.1777
0.1584	87.5612	0.875	33.5612
0.1398	87.9523	0.8788	35.2983
0.0745	84.6342	0.9121	29.5722
0.0941	98.8204	0.8211	30.4445
0.0698	94.2744	0.8352	30.6821
0.122	88.7871	0.8953	37.6935
0.1667	81.5261	0.8333	30.929
0.122	77.6147	0.7677	36.9185
0.1111	82.6075	0.7879	33.5104
0.0659	83.1434	0.7959	38.7917
0.131	91.8286	0.8191	46.4795
0.1707	96.9751	0.8021	42.591
0.0698	79.0956	0.8864	39.9071
0.1744	79.6007	0.8495	38.753
0.1099	81.9694	0.8172	41.1426
0.1647	91.086	0.8352	41.2726
0.119	92.9286	0.8824	37.2733
0.125	99.7869	0.74	34.1604
0.1444	80.5222	0.7843	31.5874
0.0968	106.928	0.8558	37.8577
0.0968	83.8768	0.8947	35.1746
0.0814	110.298	0.81	35.5725
0.0698	97.1707	0.8791	32.4233
0.1348	104.004	0.798	39.4718
0.1481	81.7019	0.8261	29.484
0.0714	84.9294	0.7879	31.8503
0.119	78.7746	0.871	35.0386
0.1566	99.2439	0.8172	36.3493
0.0581	92.5849	0.7333	34.2195
0.08	99.3672	0.7184	44.6081
0.1341	81.657	0.766	34.8567
0.141	96.5657	0.7931	34.5225
0.1013	99.6973	0.8434	42.1661
0.1757	83.424	0.85	33.5585
0.1235	87.979	0.8095	34.9508
0.1829	90.7491	0.9277	35.1566
0.1122	92.8391	0.8218	36.3434
0.1613	91.7194	0.8367	36.0773
0.1222	73.2868	0.8646	39.5031
0.086	47.1005	0.8989	32.6631
0.1667	83.2377	0.8384	30.8281
0.1087	88.0759	0.8317	36.4909
0.1354	96.0126	0.8627	30.856
0.1368	101.667	0.8365	36.6847
0.1165	100.951	0.8529	38.6925
0.1368	74.5308	0.8137	33.2321
0.1562	86.9291	0.9184	36.6423
0.09	94.5969	0.9057	42.3838
0.1275	92.8273	0.8679	31.25
0.1616	79.7016	0.901	31.2995
0.1714	84.5206	0.9118	32.9024
0.1456	78.3758	0.8679	39.463
0.1262	85.5937	0.8835	32.7813
0.198	84.0546	0.8692	31.4808
0.1042	82.1351	0.8725	32.6115
0.1224	70.4346	0.8969	32.6572
0.129	82.102	0.8969	34.6103
0.1089	83.321	0.8878	39.9273
0.1122	91.6428	0.8476	31.4965
0.1196	78.1174	0.866	28.7476
0.1053	92.3116	0.85	28.0904
0.1702	97.427	0.9457	31.9476
0.1368	80.8893	0.8723	26.7739
0.21	87.7852	0.9462	42.0054
0.1354	88.3737	0.708	41.0932
0.1915	89.1324	0.8317	37.1028
0.1573	85.1586	0.81	36.5065
0.1848	96.1005	0.913	40.4917
0.1579	87.3916	0.8058	30.9748
0.1087	88.6319	0.86	28.8786
0.117	74.2967	0.898	34.5125
0.129	78.2409	0.8854	29.4281
0.1771	86.0737	0.8687	30.9299
0.1702	91.2096	0.8641	30.9014
0.1684	95.9633	0.8056	34.465
0.1456	64.2724	0.87	32.0102
0.1176	101.008	0.87	36.2246
0.1724	78.5966	0.8367	27.4321
0.1477	96.1302	0.8617	26.5397
0.1395	98.0592	0.8977	29.6975
0.2159	85.6555	0.8889	31.0278
0.1461	91.6879	0.9213	30.6015
0.1222	83.315	0.9	35.7681
0.1705	89.0758	0.8587	34.2959
0.1319	88.4761	0.9286	31.0491
0.1512	69.0798	0.8506	31.3128
0.2045	97.8514	0.8681	41.4455
0.1477	81.4384	0.8851	39.2759
0.1368	88.163	0.8646	37.7247
0.1485	88.055	0.9565	39.2505
0.1935	85.3191	0.9043	36.0609
0.1215	98.7491	0.9072	33.0453
0.2	81.8568	0.9167	38.3274
0.2706	89.7657	0.8404	31.856
0.1196	87.2117	0.9043	34.0512
0.2021	85.93	0.9011	32.9605
0.1505	86.3229	0.914	28.5042
0.1413	82.2728	0.9239	29.396
0.1531	88.0623	0.8776	37.4209
0.1647	78.1654	0.8889	37.7536
0.1786	92.1076	0.8	33.1749
0.1264	77.7475	0.7826	32.8243
0.1494	86.7424	0.7708	36.0214
0.1364	86.0282	0.8681	31.2481
0.098	81.5665	0.8958	34.5814
0.1735	77.0249	0.8614	30.7554
0.0971	88.9345	0.8148	36.863
0.1705	82.4981	0.8431	37.6739
0.1277	66.9679	0.8627	35.3806
0.1	81.771	0.8817	29.8482
0.0632	97.4663	0.9149	37.1048
0.1684	92.337	0.8614	39.254
0.172	77.9212	0.8854	39.6046
0.1562	95.9964	0.8673	37.2532
0.1649	82.346	0.8936	40.5012
0.1739	89.2058	0.8081	34.6792
0.1562	93.2329	0.8058	38.0071
0.1596	69.8409	0.9053	29.704
0.1398	72.3647	0.9149	32.2105
0.1053	78.5977	0.85	28.1467
0.1064	93.8215	0.8208	31.9022
0.1685	102.693	0.82	29.8345
0.1383	76.4449	0.83	38.7993
0.1348	71.772	0.9333	36.3389
0.1444	84.5621	0.8438	35.729
0.1905	93.7742	0.7723	37.6128
0.0957	87.9826	0.8485	42.0753
0.1354	74.4591	0.87	38.8809
0.1515	79.3086	0.9255	37.508
0.1573	84.3917	0.82	34.5516
0.1042	91.6576	0.8571	32.4957
0.1413	100.308	0.8544	40.3146
0.1263	82.4511	0.8286	40.4153
0.1562	81.1476	0.8614	39.6627
0.1444	83.7324	0.8163	41.496
0.191	87.3305	0.8061	30.8348
0.1059	88.7168	0.8511	33.0505
0.0745	97.5577	0.8515	33.561
0.1275	105.604	0.88	36.4646
0.12	91.9596	0.8018	38.1388
0.0991	79.0376	0.8559	41.5789
0.1193	89.649	0.8257	34.5967
0.1485	95.7104	0.8411	42.8787
0.1346	82.9855	0.7521	43.1868
0.1373	72.9107	0.8053	43.2606
0.1667	79.0112	0.8544	39.1016
0.102	67.8284	0.8544	33.948
0.1845	90.3969	0.8529	31.782
0.15	73.6362	0.8317	29.8727
0.1753	77.5313	0.8235	34.8919
0.2143	89.34	0.8318	31.9635
0.1515	91.0866	0.7928	36.4233
0.1683	86.5356	0.8667	33.9125
0.1491	89.7117	0.9009	36.4918
0.1607	81.8112	0.8305	34.8773
0.1748	61.8367	0.8426	33.8636
0.1262	74.4612	0.902	36.6762
0.1714	95.1357	0.8624	35.5471
0.098	91.1699	0.9038	35.0903
0.1443	75.1388	0.8224	30.5799
0.1667	79.8212	0.8381	32.5709
0.1702	99.7824	0.87	31.5631
0.1078	84.6358	0.787	36.6798
0.1009	107.847	0.8692	36.8767
0.1649	71.1679	0.8378	36.2581
0.0882	95.6634	0.902	44.1659
0.0962	62.3602	0.8426	36.0608
0.1313	86.8133	0.899	39.5528
0.172	68.2048	0.8137	31.9151
0.1327	80.2272	0.8252	42.2097
0.1359	89.5896	0.8824	33.5722
0.1176	85.7031	0.9109	32.4683
0.1633	79.2574	0.8558	32.9245
0.1165	75.11	0.8774	32.7517
0.1748	102.866	0.8942	36.3541
0.1683	86.7327	0.9029	28.7889
0.0938	94.4247	0.8932	31.9748
0.0748	91.92	0.8716	32.9608
0.1386	74.4373	0.8716	30.3119
0.1402	80.7819	0.8	30.7821
0.1652	85.4029	0.8909	37.3187
0.1622	86.5281	0.9174	30.9896
0.1455	83.454	0.9515	31.985
0.1961	79.3053	0.9314	25.6757
0.1308	90.896	0.8649	31.9272
0.1429	92.3242	0.9159	36.6327
0.1852	92.7641	0.9091	31.6661
0.1415	86.3193	0.8673	35.0185
0.1604	68.73	0.8649	31.5955
0.1584	78.6161	0.91	37.7142
0.1089	81.3279	0.9109	35.9866
0.1287	94.58	0.8519	42.834
0.1782	82.0307	0.8614	34.9658
0.17	101.294	0.781	31.4517
0.1346	97.0465	0.8273	43.2547
0.1414	90.1304	0.7838	33.8688
0.0566	85.9053	0.8818	38.9838
0.1515	78.442	0.9388	38.403
0.1489	77.1815	0.8878	37.2748
0.1212	78.5135	0.8725	32.8587
0.1414	85.5382	0.8491	35.3097
0.1515	85.9634	0.8942	29.522
0.1748	76.7783	0.9151	30.6602
0.12	73.2324	0.8611	31.5302
0.1373	72.5457	0.9406	32.7816
0.1748	86.8158	0.8679	34.0853
0.1339	90.8765	0.844	34.9395
0.1171	105.255	0.8667	34.8572
0.1771	80.4612	0.8776	33.6057
0.202	93.5941	0.8273	31.9479
0.1263	71.75	0.835	32.162
0.1458	76.5582	0.8654	34.2831
0.1553	83.9594	0.8932	37.3491
0.1429	90.038	0.8426	31.3424
0.1327	98.6956	0.8426	33.7559
0.1333	83.7298	0.8952	27.9375
0.1616	81.0636	0.8532	35.0131
0.1068	93.1411	0.8246	38.9233
0.1485	72.9496	0.7983	27.8695
0.0935	75.2146	0.8636	29.1442
0.1132	87.6609	0.8972	30.8733
0.1188	80.0031	0.8396	31.2143
0.18	84.8235	0.8396	36.7562
0.1522	106.737	0.8627	39.7062
0.1176	78.2178	0.9394	39.0206
0.1923	75.7175	0.8785	35.5001
0.1875	88.2132	0.902	32.488
0.1196	88.0243	0.8235	31.3648
0.1383	65.0109	0.8333	40.6161
0.1556	85.8457	0.8557	35.7792
0.186	91.3614	0.7941	40.9661
0.186	91.1011	0.8778	41.0594
0.122	85.035	0.8539	38.0784
0.0952	107.171	0.8667	35.4713
0.2	85.6722	0.8	32.8615
0.1724	88.9608	0.7895	30.557
0.1685	86.5524	0.8764	34.0419
0.0889	95.5504	0.8	31.4249
0.1383	87.2683	0.8687	32.2635
0.1471	97.0404	0.8491	36.5392
0.1078	93.9773	0.8932	38.7936
0.1765	84.2736	0.8532	34.788
0.1346	86.9088	0.875	36.1742
0.12	66.7464	0.7778	29.0617
0.1333	89.5364	0.8317	33.4849
0.1238	77.3293	0.8738	35.9855
0.1474	95.8178	0.8922	31.9237
0.1458	74.3533	0.8762	35.5601
0.1373	96.1656	0.844	32.8029
0.17	80.6342	0.8017	35.7248
0.1009	80.2479	0.8596	34.9458
0.1552	97.2799	0.9217	38.56
0.1416	87.4155	0.8908	38.6237
0.1453	88.1198	0.906	37.745
0.1453	96.8505	0.8618	38.9073
0.1636	87.5198	0.9035	37.8616
0.1132	69.0467	0.9	42.1921
0.0874	64.7563	0.8532	33.0568
0.1717	77.7153	0.8846	43.0052
0.1287	94.6442	0.9263	31.9785
0.15	83.9519	0.8462	30.8285
0.129	79.0343	0.86	32.2866
0.1584	83.5657	0.8627	30.0035
0.1275	86.2823	0.8788	35.5714
0.1771	92.6325	0.8812	36.8852
0.165	86.8612	0.91	30.6048
0.1792	87.6095	0.8624	32.0939
0.1604	92.8853	0.844	36.2945
0.1333	87.7947	0.7739	33.2548
0.1351	102.161	0.8455	34.4582
0.0909	99.3436	0.8696	37.9869
0.0991	81.9971	0.9189	42.575
0.1042	93.4903	0.8053	37.1508
0.055	95.4939	0.8125	37.8971
0.134	94.5869	0.8411	41.3174
0.1089	86.5669	0.8857	38.4308
0.0755	75.2819	0.8073	39.3614
0.0957	89.6977	0.8235	33.395
0.1648	110.083	0.7843	31.8787
0.1648	87.9041	0.7961	35.4531
0.163	90.8065	0.85	33.1625
0.117	55.4832	0.85	32.0971
0.1354	79.865	0.8673	29.3321
0.1461	91.0218	0.9101	36.3985
0.2069	82.0823	0.8191	29.0515
0.2941	81.5257	0.837	35.782
0.1461	90.4396	0.883	43.3747
0.1146	53.0964	0.9333	31.6124
0.129	88.2042	0.8495	31.3195
0.1573	84.3177	0.7624	30.854
0.1429	77.4303	0.8235	31.9165
0.1327	78.2274	0.86	33.7043
0.12	82.9992	0.9381	39.6434
0.1684	76.2059	0.9	31.2228
0.0874	78.7855	0.91	31.507
0.1319	75.4292	0.8269	34.1885
0.1889	80.4332	0.8763	31.9227
0.1735	72.2839	0.9101	34.5127
0.1446	86.3679	0.9059	27.5621
0.1573	87.1238	0.7979	29.7658
0.1649	82.919	0.9222	36.345
0.1136	96.3083	0.8681	32.7605
0.1828	84.3707	0.8804	27.2938
0.1304	80.8784	0.8556	23.0967
0.1609	65.4968	0.8539	23.1028
0.1954	74.513	0.8977	29.0405
0.2198	83.7748	0.8901	30.7903
0.1368	92.789	0.8155	32.0151
0.2	83.168	0.9072	31.4433
0.2268	88.0015	0.9167	26.4913
0.1584	92.1576	0.94	31.669
0.1359	86.6111	0.8468	37.1851
0.1321	97.4425	0.7931	29.668
0.1468	79.7188	0.8584	38.3751
0.1389	86.1676	0.885	34.0318
0.0962	80.9485	0.8407	31.3544
0.1553	94.8451	0.8261	35.0228
0.0891	100.327	0.8018	32.8199
0.1064	75.9023	0.9167	37.2927
0.1134	91.6647	0.8627	34.4366
0.1042	101.197	0.8218	28.0549
0.1444	89.8666	0.7624	28.2778
0.1818	91.4537	0.8571	38.1047
0.1649	86.4197	0.8641	28.4825
0.14	96.7919	0.8073	31.1673
0.125	69.9446	0.8558	30.2619
0.0577	65.8815	0.8148	35.2175
0.1089	85.6177	0.8482	33.0017
0.1636	77.4883	0.8716	32.6364
0.1339	93.2329	0.9159	32.2285
0.13	68.696	0.8667	29.8631
0.1402	76.446	0.8598	31.911
0.2062	87.4645	0.8302	35.2785
0.2	85.4578	0.9082	32.9673
0.1782	60.7985	0.9192	30.5534
0.1635	79.2514	0.9048	38.5662
0.1485	93.5794	0.8142	33.9105
0.1667	84.8245	0.8716	34.8474
0.1359	74.7098	0.8785	37.931
0.1275	89.301	0.8529	37.1001
0.1705	78.63	0.8723	35.0039
0.1023	85.0895	0.798	36.5444
0.1628	79.8227	0.8667	38.591
0.1548	60.956	0.8667	35.9215
0.1628	92.122	0.8791	31.8915
0.1333	85.2714	0.8866	40.3313
0.1379	84.4476	0.8	36.5986
0.0706	114.696	0.8421	35.1831
0.1319	114.29	0.7647	36.663
0.172	70.4878	0.9205	33.8806
0.1538	88.9995	0.8737	26.8583
0.1327	94.1392	0.9255	33.2914
0.1429	93.7892	0.8571	27.5529
0.156	85.7941	0.9505	37.653
0.1698	85.1047	0.7845	34.2021
0.2079	92.5698	0.8785	35.0413
0.0833	83.3703	0.8774	27.0312
0.13	88.5803	0.9126	27.4163
0.13	82.2848	0.8182	30.524
0.1524	75.3111	0.8636	30.5301
0.1468	98.2844	0.8909	30.0909
0.0808	94.5424	0.9307	27.2785
0.1569	71.0638	0.8333	34.085
0.1515	104.44	0.8585	29.7428
0.1443	72.3909	0.8942	28.8103
0.098	63.3572	0.875	26.183
0.1538	90.6569	0.8704	34.1161
0.1509	79.9697	0.8839	34.6505
0.1524	88.344	0.822	39.7384
0.1635	79.5464	0.9083	37.0857
0.1038	83.567	0.8462	42.5981
0.1789	85.5026	0.8108	38.5313
0.1263	77.8718	0.8095	34.7331
0.1579	88.5197	0.8632	32.347
0.0899	76.12	0.7857	32.1381
0.1848	89.5932	0.8737	34.6134
0.0638	79.948	0.8469	38.0818
0.1304	82.8604	0.9022	34.0913
0.117	85.1358	0.8854	35.2955
0.1209	89.2828	0.8737	25.6857
0.1354	89.5531	0.8462	37.0744
0.098	98.62	0.901	36.5803
0.1078	89.7985	0.875	37.9876
0.1474	77.117	0.8224	32.9682
0.0952	90.4992	0.8704	36.0272
0.1031	85.9099	0.8969	37.1267
0.1333	101.725	0.7885	37.8252
0.0851	85.1849	0.8586	31.4416
0.1443	79.4383	0.9247	30.1839
0.1333	98.7393	0.8061	26.6503
0.1238	89.8595	0.8182	33.2689
0.1053	57.0776	0.835	33.1556
0.1313	88.3402	0.84	27.3488
0.1667	79.4697	0.8632	35.9499
0.1196	62.3832	0.8298	35.0489
0.1647	81.611	0.8876	30.8491
0.0968	81.3839	0.8039	37.6187
0.1522	70.8702	0.7736	34.8042
0.1383	73.2822	0.9231	31.7901
0.1628	85.8209	0.8333	28.6473
0.0729	45.48	0.899	39.3359
0.1505	85.817	0.8542	33.1631
0.1648	63.4084	0.7879	36.3603
0.131	87.169	0.8387	34.189
0.1299	83.7788	0.9036	31.6032
0.0787	79.241	0.8571	41.3271
0.1209	85.0923	0.8947	30.7581
0.1279	98.9674	0.8421	32.5042
0.0652	120.247	0.7714	37.5073
0.0941	74.2349	0.8247	35.7548
0.0795	92.1067	0.8	37.0053
0.1059	114.14	0.8	31.863
0.0964	86.2181	0.8	32.5206
0.1512	92.3171	0.7959	28.9647
0.1304	83.8016	0.85	41.2077
0.1596	82.5769	0.7944	41.2132
0.1429	91.2902	0.785	37.2283
0.1573	103.578	0.7642	32.1719
0.15	83.0531	0.8627	37.1981
0.1132	73.1032	0.8364	35.0996
0.1143	99.2776	0.844	29.775
0.1667	83.4101	0.8073	30.8949
0.1386	98.8532	0.8165	28.6908
0.1562	88.6572	0.8889	31.0233
0.1474	95.9987	0.9263	29.3962
0.1134	82.0308	0.8365	37.9253
0.1778	78.1712	0.8081	30.6054
0.1649	78.5941	0.898	39.9889
0.1042	86.2633	0.83	33.6236
0.163	88.9	0.7714	37.1535
0.2	75.384	0.8404	45.1396
0.1277	78.0218	0.783	34.1381
0.1562	56.1365	0.8462	36.975
0.1443	96.2126	0.89	36.2433
0.1771	75.3857	0.9167	33.5338
0.1512	86.0389	0.8632	30.6377
0.1354	73.8633	0.8351	39.7614
0.1236	93.2272	0.8571	37.5709
0.1591	96.6967	0.8571	35.7101
0.1348	93.2386	0.8	36.3494
0.0753	79.8683	0.7905	37.7329
0.1196	82.2933	0.7193	35.6309
0.1183	88.3152	0.7778	36.5071
0.172	94.0807	0.8384	30.796
0.0957	59.767	0.8646	32.7237
0.1505	69.7683	0.866	35.1561
0.1512	85.2606	0.8542	30.5284
0.1702	73.6412	0.9348	36.0623
0.1477	71.3188	0.8261	30.4547
0.1667	88.5558	0.7957	30.235
0.1358	74.0016	0.7667	29.5698
0.2143	71.055	0.8765	33.682
0.1392	68.9611	0.8193	29.6568
0.1548	97.4244	0.9259	34.7861
0.1667	90.8814	0.8824	32.681
0.1829	89.3807	0.8642	36.3173
0.1034	76.1354	0.8182	38.4296
0.1667	90.9409	0.75	28.5487
0.1413	67.3912	0.8333	39.6759
0.2022	77.1909	0.8041	32.7027
0.2317	95.9252	0.8523	34.7995
0.1413	105.372	0.8387	41.2763
0.1868	90.7203	0.8925	40.9535
0.2188	88.6896	0.8571	39.2643
0.1327	69.9014	0.8019	39.3602
0.1845	83.042	0.8558	41.6467
0.1111	70.727	0.835	36.0245
0.1327	61.6181	0.8095	35.9541
0.1702	77.1561	0.8431	36.7691
0.1275	96.0029	0.8776	29.1481
0.1313	83.0166	0.8241	33.6848
0.1296	67.7771	0.8774	41.5751
0.0971	79.2458	0.8411	29.0168
0.1354	80.8288	0.8462	27.1532
0.1313	76.8491	0.8333	32.6692
0.1134	96.5638	0.7636	31.8576
0.1224	94.2251	0.7615	36.6066
0.1209	81.2555	0.866	31.4375
0.086	81.6235	0.8218	36.5813
0.1277	77.0274	0.8431	34.669
0.0909	109.084	0.8018	39.9865
0.1176	104.251	0.8532	37.2733
0.1458	105.149	0.8426	38.8861
0.0777	89.6339	0.875	40.1225
0.1019	78.1403	0.8455	40.4082
0.0865	98.1473	0.8571	36.1754
0.1346	85.088	0.8692	37.9518
0.1284	84.4567	0.8807	32.8304
0.1466	78.7007	0.8559	32.62
0.1228	82.5549	0.9091	35.2519
0.11	85.787	0.8288	39.3403
0.1237	102.063	0.88	37.9525
0.1287	83.7263	0.8257	33.0987
0.12	93.404	0.8636	31.6445
0.1782	88.2393	0.8411	30.3063
0.1682	91.2954	0.8962	35.9909
0.1058	92.6402	0.8174	31.3601
0.1402	86.9877	0.8829	37.4224
0.1359	75.6806	0.8667	41.9479
0.1584	76.4328	0.9307	44.6808
0.1122	92.4315	0.8426	45.1915
0.1414	80.8994	0.8381	37.7006
0.129	89.3152	0.7944	36.028
0.1702	89.9949	0.7615	32.4197
0.1034	65.4768	0.8265	29.2228
0.0957	71.9164	0.85	32.7246
0.236	95.7172	0.8495	35.429
0.163	88.3359	0.8542	33.8049
0.1237	78.4879	0.8889	39.5667
0.2	91.0363	0.8367	34.4056
0.1313	85.0024	0.9184	37.9941
0.1443	77.0574	0.8835	35.3392
0.1667	85.1516	0.8654	34.6422
0.1863	86.1273	0.8333	36.3191
0.1616	88.1461	0.8431	39.6735
0.1569	99.703	0.9184	35.4355
0.134	92.6972	0.83	32.5114
0.1136	82.6057	0.8061	40.2413
0.1319	62.6337	0.8804	39.5321
0.1236	80.2512	0.7941	41.2615
0.1786	89.4441	0.8478	34.6097
0.1205	88.2143	0.9036	27.4868
0.1707	90.5374	0.8409	26.4853
0.1609	82.1457	0.8851	36.3304
0.122	83.903	0.8132	43.4309
0.0854	94.3664	0.7872	42.6038
0.1548	97.1191	0.7789	42.3741
0.1609	60.6025	0.78	37.1948
0.092	75.0159	0.7685	33.7832
0.1134	92.649	0.8646	38.5511
0.1379	100.092	0.8889	34.4874
0.1264	89.8701	0.8229	30.0593
0.1364	84.4422	0.8495	33.1367
0.186	92.0771	0.8211	33.2099
0.1341	66.8707	0.8851	34.3015
0.0889	84.1889	0.8526	36.2963
0.1176	100.523	0.87	33.3102
0.129	76.7197	0.8673	37.1448
0.1327	75.7995	0.9184	35.6137
0.2209	94.2243	0.8989	40.0846
0.1395	75.1872	0.9625	26.8851
0.1512	81.6292	0.8929	30.7562
0.2561	87.5836	0.878	26.0838
0.1765	61.7443	0.9375	29.4676
0.2222	79.8639	0.8043	29.389
0.1444	95.8495	0.871	32.161
0.1047	93.3924	0.8132	32.8953
0.1707	75.6647	0.7938	35.8292
0.1444	79.5823	0.8587	30.4097
0.125	66.5183	0.837	35.8079
0.1667	84.7199	0.8316	39.1381
0.0889	94.8377	0.8791	36.3471
0.1237	84.2783	0.8764	38.3637
0.1905	57.1625	0.8261	30.71
0.1685	84.353	0.7959	33.858
0.0842	89.8203	0.8556	32.2105
0.1034	91.0286	0.8352	26.4611
0.172	70.1484	0.8511	36.1996
0.119	64.8398	0.8444	40.4553
0.1724	94.4509	0.8022	40.9951
0.186	73.6412	0.8085	40.5517
0.125	77.6547	0.8261	35.3503
0.1263	82.5205	0.8737	42.925
0.1512	80.6398	0.9036	29.3222
0.1842	75.11	0.8675	29.5823
0.1899	76.4101	0.8765	30.2916
0.186	74.3588	0.9146	33.2926
0.1566	81.4295	0.8929	34.4351
0.1136	90.0672	0.7957	34.4298
0.1647	94.3831	0.8851	34.8778
0.1744	90.9879	0.9205	26.118
0.1538	79.874	0.9222	26.5086
0.1882	75.1242	0.9011	23.0738
0.1609	76.719	0.8889	34.1369
0.1556	100.299	0.8283	35.4779
0.1087	85.6933	0.8542	33.1181
0.1648	89.6577	0.81	34.6993
0.1458	76.7569	0.8614	35.9191
0.1485	89.7873	0.8333	37.5796
0.16	77.7602	0.8426	38.6295
0.1515	87.1487	0.9192	33.9619
0.2	78.1319	0.9043	31.1538
0.1277	82.5717	0.8	31.4714
0.1778	98.4768	0.7885	32.6051
0.1789	96.5092	0.8037	31.1458
0.1875	91.6839	0.8269	33.9285
0.198	92.7569	0.8182	36.4776
0.1652	88.651	0.8103	33.8398
0.1589	97.3578	0.8519	33.8589
0.1515	91.0055	0.8462	30.6398
0.1553	81.4818	0.8636	36.3551
0.1481	90.9095	0.8624	35.8978
0.1619	91.0772	0.8174	32.7882
0.181	66.658	0.9495	33.3778
0.181	80.9493	0.8868	37.4806
0.1386	77.5571	0.8091	36.7124
0.1359	77.8094	0.8349	37.8216
0.1456	97.5799	0.8519	32.0736
0.1068	94.6275	0.8333	40.8981
0.165	88.2014	0.8704	37.8994
0.1188	79.3104	0.875	45.7237
0.1143	101.68	0.8348	47.5165
0.06	89.0449	0.8378	42.8324
0.0952	94.8354	0.9057	38.2954
0.1143	78.5009	0.92	38.506
0.09	97.972	0.7658	36.68
0.1058	70.6365	0.8532	45.4967
0.1224	72.1858	0.8558	36.7296
0.1702	99.1521	0.8431	37.9125
0.1383	89.9114	0.8286	32.857
0.1089	77.6646	0.8571	33.2224
0.1856	74.9175	0.8812	26.9644
0.1584	96.8558	0.8704	29.1924
0.1619	91.6927	0.8716	33.9052
0.1188	83.0648	0.8738	30.7135
0.15	96.3159	0.8257	31.9458
0.1238	94.6449	0.8125	33.7148
0.1287	91.089	0.8182	29.8986
0.1122	100.088	0.8396	30.1706
0.1224	98.1262	0.9479	27.1008
0.0737	97.2955	0.9278	29.2459
0.1429	84.0755	0.9167	34.1189
0.1413	67.3202	0.9158	29.281
0.0978	81.3122	0.8367	31.9049
0.1136	63.8149	0.9326	39.3057
0.0706	69.2735	0.9412	35.0499
0.1333	78.3415	0.8989	34.94
0.1975	91.5977	0.8222	29.5163
0.1304	95.9023	0.8	40.8497
0.1667	87.5624	0.7755	33.2848
0.1977	86.2585	0.8764	38.7619
0.1379	95.8812	0.7917	43.426
0.1319	85.9437	0.7921	45.6242
0.1765	95.8045	0.6981	37.0384
0.1951	105.828	0.7789	31.7916
0.1625	70.5896	0.8333	28.9178
0.1647	73.4571	0.8537	35.6379
0.225	94.5209	0.6907	35.4069
0.1333	76.774	0.7857	39.0325
0.1948	93.1844	0.7283	27.9555
0.1512	64.5873	0.8427	37.0275
0.1728	81.1051	0.7938	34.2409
0.1494	69.7172	0.8617	40.1563
0.1915	84.6061	0.84	35.4931
0.1373	63.638	0.9175	35.2815
0.1828	89.8244	0.8673	33.7829
0.1977	87.2218	0.8723	32.3593
0.1158	68.0502	0.8913	25.3425
0.1633	86.1877	0.8627	36.9788
0.1848	96.3827	0.8854	34.1216
0.1809	87.4098	0.8876	32.1604
0.1444	98.7822	0.8889	36.7162
0.0851	89.5818	0.7524	31.2276
0.117	87.194	0.7523	38.8947
0.1011	89.2713	0.8	30.2339
0.1684	105.129	0.8333	35.2317
0.1333	92.1078	0.8901	38.0287
0.1786	87.2653	0.8571	36.9083
0.1463	79.717	0.8	30.2072
0.1687	93.1109	0.8444	34.2311
0.1899	100.749	0.8222	29.9667
0.2022	92.6188	0.8352	31.5715
0.1053	81.0736	0.9101	34.4448
0.1443	92.4111	0.8854	37.1886
0.1058	87.7307	0.8182	40.8308
0.1531	90.8484	0.88	32.6981
0.1327	74.0722	0.785	40.3053
0.1099	93.3639	0.7961	39.3517
0.1042	92.2575	0.7685	31.2006
0.1183	96.7885	0.8269	34.3793
0.1613	62.6399	0.8095	31.4272
0.1818	77.7762	0.8283	28.5054
0.129	82.7394	0.8447	32.2352
0.1579	66.0369	0.89	34.5169
0.2022	95.2681	0.8	32.2342
0.0753	88.9901	0.8557	31.4933
0.1176	92.1551	0.8713	35.9144
0.1735	86.6519	0.8947	32.0016
0.1739	84.5679	0.7477	37.3101
0.101	75.5892	0.8252	41.6406
0.2041	91.0321	0.8431	35.1797
0.1474	99.3163	0.8687	33.223
0.0928	76.5232	0.8866	35.6571
0.1957	95.5378	0.9149	35.9332
0.2043	96.5989	0.8947	39.7493
0.134	102.368	0.8627	37.9748
0.1053	98.2338	0.7982	40.1679
0.1212	70.6119	0.898	36.2737
0.1209	66.7798	0.781	32.2845
0.2174	92.2052	0.8316	32.0773
0.1444	89.456	0.8333	34.8593
0.1413	77.5318	0.82	42.9713
0.1667	67.5768	0.8229	44.3602
0.1412	96.7263	0.9091	33.1736
0.0976	60.7873	0.8523	24.9556
0.1341	88.2599	0.7912	34.2036
0.1395	92.2533	0.7526	32.0557
0.1325	92.4677	0.8764	40.3607
0.1364	85.8485	0.8163	36.929
0.1798	95.1864	0.7905	37.9278
0.1313	86.2386	0.8942	27.1546
0.1217	78.6795	0.8182	34.1159
0.16	73.8203	0.8198	27.3943
0.1121	84.341	0.7833	32.6607
0.1111	85.6416	0.8364	31.792
0.07	90.9696	0.8812	32.8287
0.1183	100.845	0.8788	31.3368
0.1087	83.6051	0.8317	31.4318
0.2	92.514	0.81	32.202
0.1573	90.1808	0.7941	32.1648
0.1111	88.4188	0.9326	28.9198
0.1042	90.9806	0.8333	36.5295
0.1875	85.4328	0.8365	33.5308
0.18	75.8108	0.8835	29.8685
0.1531	86.4415	0.9314	36.3547
0.17	81.7329	0.8667	38.9007
0.0865	96.7018	0.8571	42.1709
0.0857	95.6315	0.8738	40.1229
0.1064	76.0537	0.8586	33.1476
0.1313	79.2588	0.8667	33.613
0.1649	91.7098	0.9	30.5178
0.099	89.1208	0.8641	27.3616
0.1524	84.1591	0.9216	35.8407
0.1346	79.0387	0.8598	34.4243
0.1296	84.4699	0.8835	33.3642
0.1481	90.0503	0.9029	32.865
0.1538	107.252	0.7925	27.4145
0.1215	87.3653	0.8496	40.3198
0.1538	107.656	0.8727	35.6993
0.0962	77.0366	0.8214	36.024
0.1771	83.807	0.88	34.5459
0.1562	97.8855	0.8269	33.9308
0.1413	93.2828	0.8776	29.0571
0.0947	99.059	0.83	37.1222
0.1354	88.1137	0.8095	35.2918
0.1111	75.192	0.767	34.4016
0.1444	96.9024	0.81	34.7077
0.1828	85.0236	0.866	39.2219
0.1724	88.3916	0.8571	36.4461
0.1489	89.0655	0.8854	39.2404
0.1684	89.8357	0.757	29.1149
0.1789	96.5889	0.89	35.3153
0.0909	84.0019	0.8812	38.0536
0.1373	84.5632	0.87	31.4018
0.17	84.889	0.8932	28.5826
0.1538	89.3196	0.8559	36.1034
0.1765	86.2289	0.8559	34.0217
0.1404	85.1479	0.8783	40.2018
0.1346	99.8049	0.8051	31.6507
0.1651	84.5479	0.8807	28.7535
0.1009	88.0264	0.9	31.9732
0.1531	88.2601	0.7857	37.3446
0.202	94.6278	0.8333	36.1637
0.14	70.5473	0.8431	36.9891
0.1319	77.1449	0.7156	34.8324
0.1881	79.0224	0.8544	35.9967
0.1089	74.8993	0.8824	40.5339
0.1471	89.7015	0.8878	37.4186
0.2128	76.6997	0.8687	41.0074
0.2135	58.9947	0.8416	36.7686
0.1078	82.3874	0.89	40.4811
0.1354	88.7816	0.8911	43.5912
0.1122	87.8663	0.9286	34.6513
0.15	89.8088	0.901	36.8028
0.1011	73.0746	0.7757	34.7099
0.1011	53.7317	0.7938	35.6156
0.1412	89.2462	0.72	30.708
0.19	86.8015	0.8866	36.0191
0.1489	82.2503	0.914	37.3274
0.1556	68.605	0.8105	29.3512
0.1505	97.1251	0.8673	38.2999
0.1667	90.8081	0.9072	35.692
0.1165	100.551	0.7857	34.1969
0.1354	76.0926	0.8155	36.0873
0.102	102.447	0.8182	40.9337
0.1538	92.5036	0.7417	40.1937
0.1683	83.9618	0.7928	32.4381
0.1327	85.2927	0.8214	38.3834
0.1122	91.432	0.7667	35.2696
0.1386	93.5864	0.7667	38.4585
0.1584	95.6659	0.8	35.8959
0.1238	91.9741	0.8056	38.3899
0.1471	80.2144	0.8	39.3555
0.1134	99.8183	0.8125	36.3229
0.1386	91.7777	0.8426	43.2255
0.1089	85.8369	0.8396	41.1087
0.1386	70.7578	0.8349	44.8746
0.129	79.5548	0.8218	28.7337
0.1075	80.7131	0.7545	33.8728
0.098	75.4533	0.7778	34.7518
0.1538	73.7119	0.8	37.769
0.1237	87.2201	0.8235	39.6041
0.1635	78.0294	0.8182	35.695
0.1429	86.6578	0.89	33.3116
0.1354	84.4525	0.8558	32.4444
0.1313	83.6624	0.949	35.6509
0.1346	80.2214	0.8182	38.3855
0.1296	80.812	0.9126	32.2967
0.165	88.6323	0.8611	33.1007
0.1495	89.4165	0.8304	32.0045
0.1765	94.9869	0.8692	32.2917
0.1818	92.0214	0.9029	29.1233
0.1743	64.3376	0.9159	37.2156
0.1776	85.2695	0.8991	35.2796
0.1635	77.2366	0.8333	36.7095
0.1923	80.2764	0.8505	35.7255
0.1386	77.1416	0.8411	27.9545
0.1359	82.9873	0.8571	33.3097
0.1818	95.9495	0.8835	36.6472
0.1538	97.9862	0.8762	37.8631
0.2222	85.097	0.8942	37.6452
0.1327	83.4039	0.8333	35.0235
0.1075	78.6507	0.86	32.837
0.1538	102.787	0.84	37.4302
0.1368	96.949	0.8218	33.3195
0.1837	90.4699	0.8365	33.8576
0.1731	82.0573	0.8515	30.2018
0.1442	83.1337	0.8598	36.8096
0.1275	91.7156	0.9091	30.7323
0.1731	90.7565	0.92	35.9561
0.19	85.8749	0.8641	34.1271
0.1915	67.2046	0.8824	30.4338
0.156	92.5492	0.8411	30.6138
0.1927	96.7387	0.8598	33.0205
0.125	90.8685	0.8545	36.5453
0.1429	86.699	0.8455	35.1107
0.1238	79.831	0.8785	35.7529
0.1182	97.9347	0.8796	31.4914
0.1028	73.8057	0.9216	34.7217
0.1562	76.6518	0.8431	37.6839
0.1333	98.1482	0.8269	35.1607
0.1224	85.8897	0.8519	33.6458
0.1111	66.6482	0.8835	36.1304
0.1881	98.5693	0.8738	40.0739
0.134	94.6406	0.8529	34.5505
0.1146	86.4789	0.8	41.3492
0.1667	72.548	0.8037	31.8145
0.163	100.603	0.8252	35.6409
0.1515	79.0455	0.8654	31.6288
0.16	87.9793	0.8641	34.4745
0.0825	89.9789	0.8911	41.8323
0.1959	84.8668	0.8738	32.7876
0.1273	93.366	0.9	38.0513
0.0841	78.9454	0.9143	37.8136
0.1471	94.3379	0.8462	36.3407
0.1667	93.6521	0.9167	29.6999
0.1042	99.2093	0.8713	38.493
0.1386	91.1775	0.8824	36.9666
0.1078	81.4683	0.8785	35.254
0.1143	92.7481	0.8	33.0031
0.1429	83.2296	0.8899	32.7436
0.1132	91.4339	0.8981	32.0352
0.1504	83.4562	0.9107	35.3042
0.098	83.7925	0.7731	34.1743
0.1604	96.394	0.8174	32.3861
0.0991	86.3052	0.9009	37.7894
0.1456	82.5401	0.8942	28.5947
0.1471	72.6824	0.8532	34.8466
0.0686	86.1838	0.7542	34.6898
0.1262	70.5379	0.8785	40.5872
0.1635	75.7217	0.902	36.3634
0.1604	99.086	0.8857	35.425
0.1538	109.354	0.8857	35.5846
0.1308	89.8233	0.9394	36.643
0.1386	89.1191	0.8835	34.031
0.0816	59.8047	0.8558	40.7047
0.1413	94.829	0.8119	34.9008
0.1383	90.9764	0.7685	32.7553
0.1717	89.5825	0.8654	36.2999
0.134	74.7095	0.8286	32.608
0.125	96.4693	0.7845	33.6931
0.0286	73.265	0.8679	35.5719
0.0918	88.5974	0.8529	33.6955
0.1122	91.0295	0.7714	37.1703
0.1667	86.6898	0.7333	34.2276
0.0879	75.9231	0.8095	36.5541
0.1828	88.3586	0.8056	35.6841
0.1474	78.4001	0.8958	27.8342
0.1333	100.766	0.8365	34.0285
0.1778	88.9939	0.8247	31.388
0.1505	74.0694	0.8235	34.0502
0.1277	67.5079	0.8173	34.7082
0.129	83.7139	0.8265	39.8885
0.1505	79.4091	0.8163	38.32
0.1807	88.1247	0.8478	42.0941
0.1522	102.28	0.8851	38.3117
0.2179	90.0277	0.7889	43.3597
0.0941	80.9935	0.7708	33.9093
0.0889	107.607	0.7745	40.997
0.1222	101.378	0.8316	33.6843
0.1047	95.0171	0.8085	31.4492
0.1124	96.5822	0.8478	35.5295
0.0964	95.3681	0.8041	37.3853
0.1354	96.2666	0.8	37.9276
0.0714	83.5884	0.7238	41.4547
0.1829	91.9794	0.7732	39.4194
0.1209	102.943	0.767	41.2367
0.1294	92.8213	0.8247	31.1037
0.1075	91.2666	0.883	29.375
0.1556	86.7523	0.875	31.109
0.0968	97.0882	0.8269	32.9541
0.1895	96.6053	0.8654	31.9321
0.1489	92.1364	0.8713	32.7562
0.101	74.9625	0.88	31.7856
0.1158	88.2182	0.88	37.5658
0.1359	92.7052	0.8496	39.8631
0.08	76.746	0.8611	42.8276
0.1038	99.1078	0.7931	31.5798
0.0707	89.2445	0.8654	33.4337
0.1154	97.6471	0.8468	39.7274
0.0882	88.402	0.8426	36.6219
0.1442	96.1363	0.8667	42.4144
0.0865	75.8696	0.8962	47.3128
0.13	90.4162	0.8932	41.7708
0.14	92.7754	0.8381	42.4828
0.1489	111.498	0.8462	44.8297
0.1209	90.5807	0.8866	45.6686
0.1458	89.7417	0.8173	44.2911
0.1613	75.7932	0.8614	47.5561
0.1158	95.1679	0.835	40.3692
0.11	87.0049	0.8835	36.5066
0.1165	89.5339	0.8835	37.2319
0.1748	85.245	0.8932	39.844
0.1078	82.8891	0.8381	36.168
0.1146	77.3537	0.8725	36.9833
0.102	85.1099	0.8273	48.1212
0.0792	85.9455	0.8241	38.6509
0.0971	77.0064	0.8716	30.1422
0.1038	87.7383	0.9135	34.0069
0.0648	76.0271	0.8142	36.1334
0.1078	101.632	0.9394	38.7391
0.1068	81.7823	0.7982	40.4049
0.1584	83.4291	0.8491	37.6013
0.0857	92.3464	0.9029	38.4766
0.101	78.7665	0.901	38.4898
0.1895	85.8865	0.8641	35.6493
0.1635	87.2871	0.8614	34.9283
0.1262	71.8073	0.8774	36.1391
0.0792	101.251	0.8364	35.4511
0.1224	88.9944	0.8611	37.8107
0.1081	98.0967	0.9091	36.8595
0.1028	81.4219	0.8829	34.128
0.1111	54.6454	0.8596	38.0456
0.1509	90.5829	0.8889	38.2931
0.1429	81.2995	0.8952	31.5993
0.1607	90.7947	0.8534	30.7978
0.181	96.1456	0.9076	37.6861
0.1639	93.0248	0.9008	33.7279
0.1404	69.6677	0.9	36.7061
0.1176	86.7808	0.9138	39.7757
0.1892	99.1452	0.9266	39.8766
0.1339	71.7714	0.9052	34.1015
0.0991	75.1276	0.8947	31.6115
0.1071	89.3984	0.8403	29.8007
0.1351	102.419	0.8696	38.6694
0.1111	98.504	0.8031	43.9417
0.1028	99.7547	0.792	43.749
0.1019	83.3965	0.776	41.7231
0.1376	87.9771	0.8761	40.1135
0.2091	85.325	0.9151	42.8928
0.1765	85.5777	0.8378	39.4461
0.1048	72.7335	0.9216	37.8038
0.1485	100.813	0.8519	41.3653
0.1963	95.1407	0.8962	36.5457
0.1111	89.8521	0.9167	38.0211
0.1193	88.5837	0.8609	36.6832
0.1622	87.8301	0.8785	34.8989
0.1524	92.6383	0.8624	38.3923
0.1143	104.868	0.7899	43.0774
0.0982	85.5443	0.9029	31.987
0.1121	84.9844	0.8785	32.8879
0.1852	84.0243	0.8584	33.6203
0.1574	82.8347	0.885	35.8874
0.1698	78.6753	0.8376	40.2005
0.1909	87.8171	0.8981	30.8612
0.2115	88.0825	0.8796	29.735
0.1193	93.5974	0.8991	37.6547
0.1635	82.7367	0.812	33.749
0.1417	78.2714	0.8938	33.0042
0.1727	73.3885	0.8909	38.2095
0.1532	86.118	0.8661	38.567
0.1458	89.2582	0.9109	37.4794
0.0962	82.1521	0.8857	30.8838
0.1429	89.6096	0.9038	34.2639
0.1215	88.237	0.8348	38.8686
0.1058	86.0296	0.8455	32.3803
0.1165	87.5555	0.8879	36.4669
0.1064	93.1788	0.8416	40.0014
0.172	96.1862	0.8515	39.7293
0.1429	96.9204	0.8614	34.234
0.1398	80.2798	0.7798	36.1269
0.0879	89.4576	0.8077	35.8101
0.0968	74.4728	0.7706	40.9495
0.1368	66.9084	0.84	39.8189
0.1739	80.2713	0.8788	36.4824
0.1739	98.2699	0.9149	36.8949
0.191	101.778	0.8913	32.6861
0.1573	88.4951	0.9022	29.292
0.1739	86.6221	0.9032	36.0628
0.1809	84.0107	0.7864	33.503
0.1889	91.0487	0.8723	39.897
0.1562	85.5049	0.9438	34.1727
0.1562	91.6665	0.8396	31.2351
0.12	74.8821	0.8519	37.6161
0.1373	100.355	0.9118	36.917
0.1856	87.8059	0.8627	33.8198
0.1489	95.3211	0.8737	34.1048
0.1158	81.0971	0.8586	37.3935
0.1809	80.7188	0.8804	41.7459
0.1011	75.7351	0.8587	33.8526
0.1828	84.3145	0.8817	39.293
0.12	75.9711	0.785	36.6185
0.125	97.9495	0.8947	34.1193
0.1176	90.4869	0.9474	36.7474
0.165	89.3444	0.8889	40.397
0.1609	95.7014	0.8367	29.6068
0.0769	98.3606	0.7679	36.9949
0.1111	86.4717	0.8148	37.2722
0.1633	95.5047	0.8585	33.6588
0.1176	103.439	0.9126	37.0443
0.1413	87.7107	0.8058	32.9885
0.172	86.5236	0.8416	31.7347
0.1146	77.8037	0.7568	28.7376
0.1075	68.4784	0.7921	31.6778
0.1304	98.2624	0.8776	37.4396
0.1333	97.1202	0.7624	32.2875
0.1429	85.5624	0.8191	43.1699
0.1011	77.8792	0.7653	39.1364
0.1728	85.0575	0.8242	36.2639
0.1798	72.5404	0.7935	34.7438
0.1176	87.0803	0.8202	40.3422
0.1	78.6535	0.7802	44.2639
0.122	106.216	0.8261	40.326
0.1573	68.8489	0.7895	38.5547
0.1348	72.4413	0.8652	37.6954
0.1064	80.1513	0.84	37.3811
0.1935	78.3748	0.8737	37.4231
0.2165	81.537	0.8942	34.9794
0.1204	78.5942	0.9388	37.4482
0.1584	87.2325	0.8922	37.2424
0.2	91.5522	0.8447	35.7173
0.1667	84.7816	0.8585	46.2748
0.1818	85.2692	0.8598	37.0722
0.1333	72.9915	0.902	29.9909
0.1545	97.1168	0.887	38.8435
0.1468	84.7004	0.8448	34.8525
0.1101	91.0769	0.875	34.6136
0.1944	91.9464	0.8684	36.8349
0.13	83.5096	0.8455	33.1469
0.1081	62.7961	0.9074	29.2749
0.1327	77.7368	0.8661	34.6793
0.1961	79.9563	0.8868	33.2376
0.1651	78.3277	0.9143	36.5715
0.1863	85.9105	0.8942	36.1374
0.1262	68.5448	0.8431	36.2778
0.1798	93.4656	0.8526	36.8549
0.1647	91.0399	0.939	34.3304
0.1348	77.705	0.8247	36.2795
0.172	86.2514	0.9247	32.4779
0.1895	79.0931	0.9362	34.0695
0.1134	83.7668	0.9158	32.7412
0.1753	88.4432	0.8854	37.1988
0.1053	80.1415	0.819	33.0801
0.134	115.389	0.835	37.2205
0.1538	75.2876	0.8155	34.6211
0.0612	63.5337	0.8614	38.8347
0.0707	77.5327	0.89	37.1348
0.125	99.228	0.8073	35.6116
0.1368	90.2812	0.9271	35.6532
0.1556	84.8976	0.8469	31.2488
0.1277	73.236	0.8632	31.1026
0.2045	88.5339	0.8526	33.9335
0.165	84.7601	0.7477	29.0675
0.102	76.5074	0.8333	34.5226
0.1522	93.7972	0.8056	34.7258
0.1562	89.1793	0.781	31.1839
0.2121	85.0989	0.835	36.3014
0.1474	63.3638	0.8544	35.6807
0.1553	89.6298	0.8785	29.7357
0.2059	84.0115	0.9143	35.4453
0.2019	77.2045	0.8598	35.796
0.1714	77.5451	0.8972	36.7089
0.1635	85.0217	0.9216	36.2309
0.1456	73.2639	0.8958	35.697
0.1856	88.6292	0.7778	35.2616
0.1263	72.7516	0.8627	40.3702
0.1048	97.6429	0.8857	36.4542
0.1122	88.409	0.8476	33.7676
0.0917	98.4703	0.932	39.3697
0.1111	93.6242	0.9485	37.5656
0.1443	83.3336	0.8257	37.022
0.14	104.97	0.9255	39.9891
0.1875	102.069	0.819	39.8823
0.17	94.5667	0.8641	34.3753
0.1651	74.8507	0.8649	34.494
0.1963	72.7385	0.8972	42.2302
0.1471	85.8226	0.8571	38.3763
0.1165	78.1954	0.875	30.5772
0.1132	85.1777	0.8142	38.7568
0.1456	71.3264	0.8614	34.9173
0.1176	69.9553	0.8922	33.3799
0.1456	86.2504	0.8716	35.2653
0.1684	91.8867	0.8462	30.3272
0.1562	84.867	0.835	37.4214
0.1205	88.4592	0.7789	31.5046
0.1852	75.2054	0.7955	29.7094
0.1379	87.0538	0.8427	29.2699
0.1463	86.9691	0.8824	31.1064
0.1705	71.3926	0.8316	30.9097
0.1596	87.4199	0.7909	37.121
0.0784	91.9835	0.8455	37.8018
0.1313	90.6107	0.8857	33.1475
0.0792	93.882	0.8455	33.7635
0.1176	66.5411	0.8288	33.2371
0.1368	81.7659	0.9082	30.6659
0.1837	74.4816	0.8544	34.1924
0.11	88.8449	0.8241	35.5905
0.098	78.7885	0.8962	38.0854
0.0667	92.1885	0.8868	34.3306
0.1776	83.3624	0.8972	33.3516
0.15	79.0279	0.8667	30.7101
0.1717	100.05	0.8807	38.5598
0.1731	78.7292	0.932	34.2285
0.1346	93.8338	0.7833	41.4631
0.1633	84.9288	0.8505	42.7475
0.1262	71.4538	0.8411	35.102
0.1171	107.306	0.8796	39.3463
0.0971	111.912	0.9118	35.7316
0.1402	107.766	0.9327	35.1308
0.1717	85.9985	0.8349	33.9315
0.13	95.7648	0.8519	37.7075
0.125	99.4415	0.86	30.6767
0.1414	69.7515	0.8416	29.7884
0.0825	78.021	0.8641	33.102
0.0784	101.764	0.8654	34.9614
0.134	86.1222	0.7982	31.3438
0.0865	70.4401	0.8519	33.7643
0.102	73.6828	0.898	34.2514
0.125	79.95	0.902	31.6781
0.1351	74.899	0.875	40.5726
0.125	71.3746	0.8571	42.1131
0.1753	86.2173	0.7982	25.7564
0.1458	90.8579	0.8365	27.6166
0.0841	99.6952	0.8491	38.0583
0.1848	83.9899	0.8627	36.1745
0.0938	88.2841	0.9109	42.3803
0.1053	80.0723	0.7944	37.2339
0.0612	103.996	0.8788	36.9204
0.0667	75.5367	0.9032	35.7047
0.0851	97.4562	0.866	40.6475
0.1264	87.4202	0.8	34.9354
0.1	84.4842	0.7624	32.7085
0.1111	70.2328	0.8901	44.4469
0.1149	76.7817	0.79	38.9658
0.1011	78.0707	0.8298	34.9313
0.1023	88.8364	0.8061	32.946
0.1556	101.1	0.8791	39.7327
0.0909	83.3421	0.7957	35.522
0.1379	83.003	0.7778	39.0509
0.1562	88.3374	0.9121	38.5099
0.1959	89.9783	0.82	39.3612
0.1889	82.7502	0.8438	36.9756
0.1705	77.7102	0.8137	40.2069
0.172	95.3132	0.8969	38.2409
0.0707	107.369	0.9192	36.5386
0.08	98.4839	0.8113	35.3822
0.1078	84.9387	0.8198	40.2252
0.0938	78.72	0.8148	38.0063
0.09	85.3642	0.8491	35.4683
0.1089	97.6673	0.8505	41.3728
0.1188	88.6493	0.8807	38.6518
0.1359	82.3873	0.8654	35.4876
0.134	80.4514	0.8835	34.3058
0.1827	78.7661	0.9029	38.0236
0.15	71.2254	0.8519	32.4226
0.1373	96.1046	0.9143	32.2403
0.1089	73.573	0.8611	29.2681
0.1923	93.4388	0.8649	38.9329
0.1165	96.8922	0.8598	32.1158
0.1368	96.9161	0.8627	34.8391
0.0918	96.0331	0.8558	34.7724
0.1414	99.0712	0.8704	37.5703
0.15	96.58	0.8519	34.2816
0.1078	88.7354	0.8393	39.5504
0.1383	72.0643	0.8586	34.8584
0.117	94.6998	0.8913	34.1508
0.186	91.1811	0.7476	26.2308
0.1294	106.418	0.8602	29.3424
0.1531	66.3764	0.8269	34.5697
0.2273	89.2176	0.8333	27.6002
0.1489	103.471	0.8469	33.7751
0.1461	85.775	0.8137	39.1797
0.1304	91.5131	0.835	39.2861
0.1474	79.7808	0.87	34.2136
0.125	107.558	0.8667	36.933
0.1068	85.0005	0.875	32.7397
0.1538	105.142	0.8515	30.2673
0.0556	65.6302	0.8704	34.3736
0.1875	87.9105	0.9072	32.7221
0.1667	79.1635	0.9126	39.7317
0.1684	85.2425	0.9208	34.6303
0.1154	89.6466	0.8214	35.4755
0.125	85.6321	0.92	31.7374
0.16	92.1225	0.9118	40.1646
0.2286	98.2746	0.8559	38.3023
0.1524	77.6875	0.8532	34.5186
0.0909	70.1016	0.8932	40.3613
0.1739	90.7879	0.8824	36.516
0.09	79.9726	0.8515	33.8002
0.12	90.2122	0.866	31.1716
0.0947	93.5558	0.835	38.8258
0.1932	80.2852	0.871	33.3117
0.1828	85.1686	0.913	32.6271
0.1573	94.1295	0.871	29.4249
0.2021	86.5155	0.9149	34.8683
0.1146	68.7121	0.85	30.0832
0.1895	80.7386	0.9255	25.9884
0.1429	85.8887	0.8056	27.2088
0.12	92.7758	0.9208	35.1122
0.1238	88.1002	0.9231	27.1213
0.1731	73.6529	0.8559	32.0408
0.1215	93.5106	0.8364	26.4577
0.0841	72.3648	0.8393	38.8886
0.2079	87.0909	0.8407	36.8601
0.1193	85.5963	0.8435	38.3391
0.1826	89.3845	0.8347	42.1181
0.0973	80.9763	0.8571	34.8336
0.0849	75.0051	0.8279	28.5821
0.1405	90.1515	0.8077	30.3153
0.1429	80.3347	0.8485	31.9513
0.1102	84.4554	0.8358	34.6098
0.1322	100.31	0.878	34.8109
0.1284	86.676	0.8475	33.226
0.0992	112.18	0.931	38.2109
0.1121	85.5977	0.9279	33.8621
0.1019	69.6833	0.8929	28.7187
0.1261	81.881	0.8981	34.3899
0.1346	98.5553	0.8455	35.2196
0.0505	92.4682	0.8932	34.5833
0.09	90.2338	0.8142	36.006
0.14	78.1168	0.8182	32.7866
0.0935	81.3713	0.8288	33.9729
0.12	77.5427	0.8257	28.4597
0.068	77.2099	0.8942	29.5236
0.1386	95.0746	0.8559	37.0961
0.1717	87.6278	0.8571	35.107
0.102	85.2662	0.8835	39.0769
0.0991	69.3414	0.8727	38.4502
0.1215	88.563	0.8761	37.7015
0.13	97.2276	0.8509	33.5125
0.1215	92.3342	0.8807	36.6465
0.0645	88.1845	0.8641	36.6183
0.1277	92.9657	0.8333	31.8873
0.1613	92.9056	0.871	33.4901
0.1087	91.9916	0.7767	43.1217
0.1481	104.769	0.7849	30.5271
0.1975	76.8554	0.9036	29.4744
0.1264	73.5824	0.9	31.8201
0.1522	89.5267	0.8367	32.3046
0.1111	79.8249	0.7549	30.9799
0.1481	87.7283	0.8523	27.6094
0.0667	96.9622	0.8333	43.1361
0.1333	108.013	0.781	41.1212
0.1977	87.1997	0.8021	35.4393
0.1059	97.3594	0.7778	35.7595
0.1379	62.7412	0.7959	41.48
0.1771	85.0502	0.8131	41.0838
0.1238	70.7424	0.8738	37.5074
0.1161	91.1177	0.8879	28.2252
0.1584	74.0338	0.8598	33.018
0.2165	83.3769	0.8165	33.375
0.1727	95.416	0.9208	32.2861
0.1351	76.6356	0.8559	29.8443
0.1635	103.186	0.8868	34.2381
0.1569	79.773	0.8774	33.5764
0.1455	92.3478	0.9231	37.9053
0.1759	94.318	0.807	37.3788
0.1635	79.7742	0.8165	34.894
0.1287	74.9231	0.8545	34.6038
0.1619	91.3497	0.8692	39.546
0.1782	77.0752	0.89	36.1817
0.1959	90.2625	0.8866	38.7779
0.2178	92.6654	0.8958	35.7917
0.1515	92.4662	0.9278	31.9231
0.1923	96.69	0.7949	36.2348
0.1068	77.6265	0.8559	38.2784
0.1818	87.9524	0.8333	35.5087
0.1373	81.2644	0.9091	41.4175
0.1122	78.1737	0.8241	37.2963
0.1121	76.4484	0.8545	40.5271
0.1058	64.304	0.8532	34.4062
0.1753	75.7668	0.8	35.2421
0.1368	99.9109	0.8586	37.2939
0.13	77.7395	0.8614	39.757
0.1515	84.5402	0.8846	35.186
0.1346	89.9119	0.8889	36.3946
0.1101	80.007	0.8496	31.6671
0.1495	89.4781	0.9151	30.2809
0.1165	101.732	0.8991	32.484
0.1275	87.2993	0.8654	28.1393
0.0632	61.4083	0.8365	30.4289
0.1538	98.9006	0.9216	35.6667
0.1545	84.8121	0.8739	35.5608
0.1714	75.6961	0.9029	30.144
0.1471	79.9279	0.9057	38.1992
0.1263	92.6771	0.8812	34.3162
0.1414	105.799	0.8269	36.0042
0.1515	96.5071	0.8776	32.3111
0.1856	85.346	0.8529	33.1869
0.1359	97.4255	0.9029	33.534
0.1553	94.6456	0.7818	27.4409
0.11	88.5269	0.8053	28.8606
0.1226	78.6587	0.8962	36.3374
0.1776	88.0211	0.8	43.5235
0.2	85.0606	0.8846	26.0827
0.1569	82.5401	0.8224	28.204
0.165	84.0507	0.8857	40.5667
0.1485	76.7141	0.8812	36.1782
0.1134	81.3788	0.9062	31.4616
0.1573	79.5608	0.8602	27.4236
0.1149	89.7154	0.9425	35.1467
0.1778	81.3667	0.8454	35.6939
0.1798	87.0319	0.83	32.3126
0.1584	78.8764	0.86	30.0604
0.1827	75.0824	0.7965	37.1067
0.1553	76.758	0.8762	32.9803
0.1415	79.8923	0.8455	34.5478
0.1333	83.264	0.8532	37.4498
0.1204	109.857	0.8034	36.6361
0.1553	84.5804	0.8468	29.1544
0.1154	78.7464	0.8624	35.427
0.1754	79.5533	0.886	33.671
0.1304	85.9701	0.885	35.2928
0.1339	94.1166	0.8879	35.3193
0.1504	74.8776	0.8596	38.0377
0.175	87.2478	0.9052	35.3666
0.1207	82.5334	0.8803	38.6883
0.123	84.5159	0.8926	33.7557
0.1429	77.848	0.9292	32.5706
0.1416	81.809	0.8908	31.3132
0.0776	74.1898	0.8632	31.6424
0.1379	95.5914	0.8966	37.4679
0.1696	80.788	0.8376	30.9515
0.1481	87.6822	0.8818	37.8706
0.1273	90.9477	0.8421	32.4399
0.1415	85.5134	0.8981	35.6447
0.1193	81.7435	0.8571	31.894
0.1619	85.5992	0.8319	34.2372
0.1619	83.4373	0.8972	35.8073
0.1273	89.1808	0.9099	34.8444
0.1759	94.3465	0.9238	39.5963
0.113	81.4515	0.8559	34.1084
0.1574	86.1309	0.9417	31.0741
0.1875	96.0146	0.8962	33.4987
0.1616	71.1768	0.8911	31.6371
0.1782	82.9204	0.8835	34.5514
0.1456	96.95	0.9126	31.0722
0.1818	88.858	0.8932	35.6631
0.198	93.9833	0.9029	35.6329
0.1028	81.1338	0.9083	35.2355
0.1622	84.879	0.9115	37.1313
0.1574	82.098	0.8407	44.1553
0.1327	101.073	0.8654	35.2535
0.1683	83.0226	0.8824	37.4728
0.1212	81.9147	0.8614	35.3309
0.1402	85.8944	0.8942	43.1224
0.1262	80.3614	0.8017	36.8289
0.1589	77.9734	0.886	36.8878
0.1212	74.7045	0.8319	32.706
0.2292	96.7512	0.8641	33.8862
0.0971	106.074	0.9208	43.2841
0.1143	93.884	0.901	42.7759
0.1935	84.3869	0.8384	33.4205
0.1702	86.8039	0.8901	29.4657
0.2	78.5467	0.8652	24.3784
0.1932	76.5228	0.9186	29.6058
0.2121	88.4775	0.8163	31.6327
0.2045	92.8483	0.8617	38.68
0.1379	98.4044	0.8081	35.1802
0.0707	60.1248	0.87	38.7413
0.099	97.0646	0.902	37.052
0.1313	88.8969	0.8932	31.0224
0.1735	82.412	0.8288	40.3881
0.1758	89.0899	0.8039	34.23
0.1546	98.2221	0.8269	38.8847
0.1667	63.2137	0.8723	33.8214
0.1158	87.5269	0.802	35.2337
0.0816	58.1296	0.8431	39.1897
0.098	73.8151	0.8614	30.8567
0.09	80.5143	0.87	39.8685
0.15	103.857	0.8155	39.7158
0.1262	89.7576	0.8854	29.9063
0.1881	98.1646	0.8842	32.4585
0.1368	63.0147	0.8137	39.6139
0.1359	93.1084	0.899	35.0889
0.1939	99.0029	0.8224	42.5768
0.2151	86.5446	0.7778	37.0189
0.1413	82.2586	0.85	33.9586
0.1364	98.9746	0.8431	39.9482
0.1546	91.7708	0.7944	38.0237
0.0737	92.2923	0.835	33.8019
0.1333	83.6068	0.7547	29.4911
0.134	91.1998	0.8365	41.1331
0.0778	86.262	0.8586	34.0196
0.1562	91.2576	0.75	37.7789
0.1023	86.4932	0.7723	38.7283
0.0957	82.8785	0.79	35.0013
0.1548	87.5678	0.8444	30.4367
0.1011	87.5444	0.8144	29.7276
0.1591	90.6252	0.8632	36.4492
0.1667	87.7565	0.9082	38.4862
0.0808	68.1747	0.8544	35.2098
0.0909	99.3253	0.8108	42.6713
0.1485	97.5733	0.8932	40.9034
0.1429	92.4395	0.8868	35.9522
0.1456	74.6256	0.8785	38.7781
0.0792	89.6958	0.8716	37.8738
0.1226	84.3271	0.839	35.1936
0.1239	84.3846	0.8761	34.3147
0.1518	85.7167	0.8772	36.2705
0.2	86.2712	0.886	33.4572
0.213	95.0514	0.8509	33.4538
0.1842	82.8025	0.7698	31.5264
0.1636	85.7752	0.9174	29.7092
0.1495	77.1059	0.8707	31.1127
0.1727	89.935	0.8482	30.4569
0.1429	80.2482	0.8559	31.6835
0.1681	90.8223	0.843	36.7342
0.2547	82.4792	0.8889	29.3831
0.1927	105.721	0.8468	27.0427
0.1909	92.8198	0.8909	25.5086
0.1455	84.244	0.9083	25.6058
0.084	97.455	0.9636	29.173
0.1667	81.2112	0.8983	32.6663
0.1488	84.8299	0.9364	27.7855
0.1197	81.8796	0.8908	35.1726
0.1488	87.3488	0.877	40.7025
0.0855	70.0511	0.8689	40.6519
0.2162	90.033	0.906	33.4509
0.1351	88.1903	0.8739	31.6594
0.0862	89.3753	0.8729	36.8459
0.1296	77.1331	0.9018	39.0321
0.1509	87.0268	0.8929	32.29
0.1593	71.3236	0.9107	31.9891
0.1282	73.8937	0.8889	36.0491
0.1538	69.9755	0.9204	33.1788
0.1852	68.4466	0.9286	41.0425
0.1062	73.3007	0.9	38.4376
0.1043	73.0061	0.7983	40.9544
0.1121	82.1773	0.9259	41.0719
0.1619	104.838	0.8785	38.4944
0.1359	78.578	0.8692	33.4359
0.1531	72.4276	0.8846	35.0107
0.098	93.9443	0.8812	36.3169
0.1429	98.2464	0.7905	38.3839
0.1087	93.6066	0.8842	40.3807
0.1122	83.6384	0.7905	41.3948
0.0526	106.107	0.8208	39.87
0.0971	100.728	0.8692	41.4701
0.1089	78.7496	0.807	36.9585
0.1569	73.3399	0.8273	32.8676
0.1524	99.6357	0.9697	35.6553
0.1759	84.4006	0.8333	30.5068
0.1468	72.1164	0.7807	32.7347
0.1818	101.401	0.9072	30.7346
0.18	82.0435	0.8269	40.7483
0.1415	98.4899	0.87	37.9097
0.1868	79.5587	0.7879	31.645
[truncated: 3,002 more rows]
