# Supplementary material for: Spatial redundancy transformer for self-supervised fluorescence image denoising
Source: Nat Comput Sci. 2023 Dec 11;3(12):1067–80. doi: 10.1038/s43588-023-00568-2 (PMC10766531; doi:10.1038/s43588-023-00568-2)
Supplement: Supplementary file 11 — Raw numerical data for Fig. 3c showing the Fourier-ring correlation (FRC) curve before and after denoising. Statistical source data for Fig. 3d showing the localization uncertainty before and after denoising. Raw numerical data for Fig. 3h showing the pixel intensity perpendicular to selected microtubule filaments. Statistical source data for Fig. 3i showing the FWHM of selected filaments before and after denoising. [file 43588_2023_568_MOESM11_ESM.xlsx]

## Sheet: Fig3.c_Cutoff_Frequency
Raw data		SRDTrans
Spatial frequency (nm-1 )	Normalized FRC	Spatial frequency (nm-1 )	Normalized FRC
0	0.994295	0	0.99206
0.000866822	0.992525	0.000867081	0.997488																																		0.127902	0.0851501	0.0424857	0
0.00173364	0.987003	0.00173416	0.998809
0.00260047	0.980007	0.00260124	0.999686
0.00346729	0.970557	0.00346832	0.996637
0.00433411	0.957719	0.0043354	0.990945
0.00520093	0.941437	0.00520248	0.9827
0.00606775	0.922863	0.00606956	0.971994
0.00693458	0.900047	0.00693664	0.958917
0.0078014	0.875851	0.00780372	0.943561
0.00866822	0.850441	0.0086708	0.926016
0.00953504	0.81741	0.00953789	0.906374
0.0104019	0.783498	0.010405	0.884726
0.0112687	0.742173	0.011272	0.861163
0.0121355	0.700062	0.0121391	0.835775
0.0130023	0.650676	0.0130062	0.808654
0.0138692	0.59691	0.0138733	0.779891
0.014736	0.543865	0.0147404	0.749577
0.0156028	0.470267	0.0156074	0.717803
0.0164696	0.367079	0.0164745	0.68466
0.0173364	0.317961	0.0173416	0.65024
0.0182033	0.254148	0.0182087	0.614632
0.0190701	0.146748	0.0190758	0.577928
0.0199369	0.12579	0.0199429	0.54022
0.0208037	0.0928086	0.0208099	0.501598
0.0216706	0.0770806	0.021677	0.462153
0.0225374	0.0761753	0.0225441	0.421976
0.0234042	0.0508955	0.0234112	0.381159
0.024271	0.0214534	0.0242783	0.339793
0.0251378	0.000581547	0.0251453	0.297967
		0.0260124	0.255775
		0.0268795	0.213306
		0.0277466	0.170651
		0.0286137	0.127902
		0.0294807	0.0851501
		0.0303478	0.0424857
		0.0312149	0

## Sheet: Fig3.d_Uncertainty
Raw data	SRDTrans
4.42597	4.37314
3.02522	4.37989
4.91629	1.67174
2.87023	2.30219
8.13546	3.87992
2.34204	1.9629
2.36837	1.69177
7.22129	4.87658
2.47497	2.25264
6.43857	1.91536
3.4204	3.33157
2.62431	3.77769
2.78283	4.13219
2.88997	2.65231
3.53801	3.36399
12.8044	2.63537
4.50875	2.04816
3.18274	4.93093
3.18419	3.55469
8.6374	3.41549
2.24677	2.56749
9.16183	4.78232
4.93414	2.96523
8.15368	4.88367
12.5789	2.87874
9.41612	2.34239
9.61476	1.91861
2.12697	2.06733
5.06108	4.88157
2.66901	2.94451
2.73072	1.16988
1.79708	3.24101
4.86971	3.60784
7.8141	4.08969
8.3164	2.11502
18.5012	2.04584
12.6862	2.69059
4.35586	2.11087
5.67831	4.359
3.55588	1.46556
7.24576	2.27997
2.35946	3.67163
5.69409	1.7815
3.3298	3.74877
6.7763	4.71971
6.33453	1.71033
8.15536	2.21687
12.9658	2.56402
11.8949	4.30312
16.7132	2.49075
8.65669	3.1161
3.1646	3.69993
9.65623	3.47216
8.48223	2.71912
21.2255	3.20862
5.71705	2.88957
7.07136	1.85772
9.13415	3.742
4.15747	3.03358
7.23242	2.40494
7.64551	4.54237
7.29123	4.17374
5.17029	3.15348
4.63274	2.99943
4.35786	2.37578
3.21635	1.29553
4.84752	1.28118
5.69186	1.92934
10.9496	2.06724
6.89497	4.8129
6.25409	4.95291
21.5952	2.44471
2.8125	2.18812
5.53778	3.30813
7.73722	1.24076
4.45294	2.17908
5.73329	2.91263
3.20198	3.7145
2.86399	4.27921
3.04626	2.43519
4.62446	2.12729
3.93088	2.60438
3.24888	2.18378
2.51444	2.91693
3.97044	2.39097
6.74622	2.17748
4.97587	3.82783
6.41021	1.46927
2.82394	3.26079
6.99524	3.01955
9.0676	4.246
9.52001	1.64356
9.33578	2.57691
2.26597	3.66822
10.2357	3.69163
14.236	2.98822
1.99168	1.90279
6.35765	1.83331
3.08843	2.29357
6.30532	3.19647
8.58097	3.3989
6.54117	2.24795
6.20663	3.42421
13.2345	2.69065
9.72942	4.35851
11.5757	3.93547
3.05299	2.64679
12.2223	3.02334
4.52689	2.84536
2.55737	1.26667
12.6301	2.07002
12.6549	1.8968
10.1707	1.75916
6.03013	4.24155
9.32787	2.30645
17.3295	2.87073
3.47693	1.46272
2.46759	2.60478
2.72134	3.08592
2.5865	3.09846
15.9685	2.32297
3.86815	2.62646
1.85749	3.98323
12.2459	2.96757
11.4806	1.51483
3.82925	2.32017
11.6924	2.43908
6.02167	1.30188
7.64486	3.04726
11.7007	4.8479
2.1198	3.11273
3.18142	4.77434
7.099	1.51325
4.31667	2.69326
5.18327	3.50691
3.91897	1.6499
2.74223	2.7782
18.4908	1.11517
6.03912	2.39414
2.71594	2.13581
13.5412	3.01551
8.56966	2.40281
6.71673	3.36086
3.66321	3.95817
4.40598	4.45289
4.84622	3.78944
2.72615	2.15391
10.1669	4.28942
6.88806	2.24231
11.064	4.8637
2.73757	2.55401
12.7151	2.33655
2.89412	1.43605
3.28727	3.52944
7.73157	1.68362
3.38868	4.01977
6.28772	4.33249
6.79898	2.39554
3.72936	4.22098
6.85274	3.8115
8.02067	1.476
12.2604	1.50181
4.72203	4.65692
9.50109	3.20938
3.04277	4.70149
9.59791	2.24365
2.77263	2.8571
3.54332	2.74219
2.1812	3.75598
9.48995	2.36211
1.99151	2.86703
2.8281	2.06219
10.476	1.50495
2.71404	2.48794
2.53295	1.92753
9.16052	2.78897
5.19723	3.19796
4.74268	2.21882
2.53639	1.73928
3.75301	3.28008
6.30411	1.67352
2.58432	3.58088
9.51936	2.99156
7.11565	2.71012
3.57615	2.50237
2.32304	2.32883
3.02717	2.93438
11.3378	2.29826
9.116	3.33611
3.95908	3.53189
2.69268	4.33387
9.94009	2.26933
2.69685	4.97893
6.67408	2.44676
2.32337	3.0389
3.76203	1.76487
3.80645	1.12691
6.23367	1.46706
8.12757	1.40557
9.4035	1.38305
15.7886	4.01745
6.93603	1.70701
16.2392	3.69119
2.94636	3.02347
11.9424	1.41462
3.85866	2.64036
7.70312	3.68234
3.79931	2.25026
4.34958	3.71677
3.25998	3.3197
4.62826	2.28987
3.53411	2.5408
3.52105	2.48716
8.1948	1.48911
2.98994	2.45586
3.72036	1.7142
11.0761	2.10958
9.2825	3.10519
9.25902	3.26648
2.53996	2.43084
4.77253	1.64253
2.70159	2.45613
7.0751	3.67946
9.95826	1.32263
4.80166	2.67385
11.4014	2.31135
1.8482	3.37619
1.6452	2.31175
2.30467	2.92919
11.4745	4.79734
2.20856	3.21764
2.20622	3.48997
10.9453	2.63044
9.22131	2.76153
14.7246	3.78297
3.13995	1.95794
3.00467	3.01979
7.39127	2.86844
3.66742	2.12431
15.1682	1.82274
12.5035	1.65422
7.17351	1.72536
2.51767	1.56824
3.50152	2.05754
2.89271	1.29931
9.14599	3.03293
2.60969	1.345
4.34642	1.50899
6.11416	2.82528
7.95767	3.21891
1.9711	3.79019
2.13975	3.12678
2.8482	3.16722
2.10619	2.14143
7.25657	2.65683
12.989	3.41179
2.1993	4.47964
2.81218	2.33127
3.72048	2.24774
6.66758	1.6573
6.03232	2.36823
2.85627	2.39107
8.65892	2.67565
3.56364	2.73077
9.70822	1.27432
3.06087	1.67822
3.07542	2.48827
3.12442	1.41147
7.7451	3.21303
13.7366	2.14706
9.47452	3.07678
2.66593	4.85721
12.7844	2.90796
3.7698	3.14093
3.51798	3.68248
6.87642	3.23331
8.74672	3.76268
5.34606	3.61211
1.7085	3.16851
10.1506	2.75062
5.3162	2.04364
5.62056	4.84318
5.05119	2.4733
3.72565	2.54995
2.98882	1.76972
3.19264	1.53699
3.18914	3.93337
2.42262	1.45709
6.72826	1.27194
4.07939	1.17236
3.94615	2.48064
4.59815	2.96451
2.82204	4.99516
12.2864	3.43807
6.24925	3.33811
3.10187	2.45473
17.5904	2.05584
7.78097	4.77204
12.6088	2.82924
4.65275	2.21153
2.73793	2.80962
3.4804	2.3297
10.1573	1.81973
11.2142	2.1151
2.78258	4.89463
7.26888	1.27229
2.49273	2.6028
3.3247	2.23557
3.54374	2.80535
7.02143	4.66699
2.74058	4.16335
12.9686	2.11242
2.53704	3.67552
2.69816	3.20423
2.3468	3.72214
5.35995	3.27879
3.34699	2.46759
2.47562	4.82819
17.7716	4.03204
5.02528	4.86017
10.4183	4.06252
2.11059	2.13722
12.9113	4.40232
6.82023	2.28552
2.52157	2.56592
6.87393	2.79985
12.6442	1.76878
2.85239	1.82408
2.52766	1.74515
11.2602	1.49963
10.635	2.08067
7.97746	1.62782
2.23485	4.67633
7.22119	1.38175
16.2265	1.13301
2.50326	3.97226
2.52678	3.10932
5.11662	4.41078
7.2943	3.22191
2.74404	2.80893
2.8649	3.2413
7.39949	4.89002
6.34507	2.34048
7.57044	2.88354
6.20486	2.0256
2.96579	4.79426
6.75356	1.99861
2.69165	1.68519
3.67169	2.7005
3.79271	1.67832
7.29389	3.27325
19.0436	1.41216
6.89776	2.59068
2.82759	1.50553
3.33885	4.63085
2.76567	3.23767
6.77319	2.67271
3.14261	4.97244
3.79779	4.30787
12.0034	1.94387
3.41395	3.97688
7.29857	2.83302
2.1204	3.874
7.46912	2.22856
9.08724	1.94639
6.97707	4.2669
3.98672	1.92256
9.59784	4.17635
3.7474	4.57614
6.72565	2.90535
0.563762	2.65528
6.28692	2.04054
3.25049	1.98625
3.76291	1.9669
8.82301	3.2776
2.92148	3.84959
8.82295	2.98152
8.24595	1.18353
5.98835	1.80252
6.00857	2.62865
4.35297	3.46704
2.65077	4.13748
14.9195	2.97983
9.46848	4.62809
4.2164	2.74369
2.51236	2.84071
2.79226	4.85386
2.65449	2.23651
17.5686	1.96462
8.61963	2.76516
3.13193	4.74456
8.75278	3.9141
3.24488	4.07758
3.97289	2.23839
3.36373	2.54165
2.13951	3.46218
10.0209	1.90666
3.81926	1.85475
9.87793	3.36966
2.33726	1.38923
7.3491	2.36295
9.27107	3.08139
2.05205	1.49587
9.96064	4.12377
3.84054	2.72801
5.49755	1.40845
2.74203	4.95699
5.02742	3.9786
7.13318	2.67623
2.93959	3.27112
3.20606	2.72676
0.627695	3.68734
10.7682	2.95878
3.43217	1.74342
3.05266	4.16658
10.9869	2.17317
3.34664	4.70338
10.5527	2.80658
12.4217	2.50146
3.81553	1.64175
2.60853	3.09851
10.2622	2.73902
2.88976	2.08257
3.26743	1.86273
4.43538	2.10237
3.12561	1.41615
3.42743	1.77708
2.62763	1.85929
1.79935	3.83933
4.99893	1.14548
4.78498	4.46963
5.91025	1.89955
7.83251	3.02821
1.67091	3.88952
2.39815	4.49572
3.20012	4.80763
5.0925	2.47714
8.25572	3.36017
6.39513	4.21499
7.00839	4.84181
13.0799	1.96567
3.30829	3.1228
9.69453	4.0894
15.4275	4.62934
5.00613	2.10253
4.90351	2.77859
2.78782	2.92711
8.80165	2.018
4.31604	2.6299
4.99066	1.82208
3.3432	2.18147
3.96119	3.40425
2.41218	4.23179
4.48769	1.57928
9.11089	2.46323
8.64346	3.13862
2.88012	2.06077
5.21315	4.31199
7.8712	2.40407
7.26218	2.32631
4.70642	2.51299
3.30578	4.10455
7.07323	2.23829
2.6875	3.03685
20.2783	4.61837
2.89637	2.89736
7.22843	3.87489
2.97333	4.50963
2.75626	4.11283
5.68655	2.09718
8.82734	3.81539
2.77674	3.5926
6.48759	2.26076
11.0075	1.78981
5.10557	2.3014
3.31037	3.15475
2.84859	1.75912
2.72604	2.43143
7.32014	2.15338
4.55537	3.49747
2.84894	4.17494
2.12759	2.72816
6.5448	1.13189
2.28355	2.00895
13.5927	3.48845
2.20485	4.77735
2.25038	4.44736
3.17081	2.64109
3.80032	2.81819
6.7483	4.65461
10.4624	4.20663
13.4294	2.70309
3.07323	2.33007
3.35737	4.94983
12.0639	3.56722
2.74977	1.91412
5.52835	3.57068
3.55669	3.2464
4.17864	3.81031
3.17888	1.63932
3.4389	2.49488
3.71439	2.70984
2.23406	1.72364
11.8249	2.28978
4.39175	2.31479
9.208	3.81015
11.4494	3.82779
12.8066	1.49748
2.65171	2.12832
3.01353	3.11496
4.11416	1.65798
5.24734	4.93718
3.24785	2.29216
3.19801	1.52798
3.22273	2.16171
8.1896	4.56166
2.22407	2.49062
2.64635	4.50056
3.46016	3.99713
3.15433	2.75732
10.0135	3.4187
3.2259	3.35747
2.43553	3.91639
12.914	2.21419
5.68112	2.00928
18.782	3.68214
9.58434	4.24676
11.2003	1.90693
5.86202	2.39898
1.86127	1.94845
2.09789	2.3402
2.27824	4.31748
3.14287	1.79124
2.26314	2.42982
6.91178	2.00702
3.83511	3.71756
2.21944	1.17197
3.63905	4.87793
3.12264	2.003
15.0454	1.99679
12.2079	3.03719
2.55083	2.28786
3.15034	4.88948
12.2716	3.07237
9.79034	2.84392
16.5788	4.76272
4.27028	3.38448
3.87549	3.30181
3.45967	2.21658
2.9761	4.85196
4.32837	3.84364
2.9622	4.50405
3.51966	3.5529
8.01612	3.53888
8.94703	1.65553
7.01111	1.66923
8.95876	2.30392
2.40102	3.48744
14.0017	1.64834
10.6634	2.75078
7.69216	2.02865
9.35369	3.09119
2.92549	1.76292
14.3123	1.63461
5.30766	1.64122
3.92051	2.28503
4.72543	3.2825
13.9499	2.18072
3.77589	2.17818
3.28671	1.99745
2.73795	2.94599
2.69181	2.50784
3.33672	2.75465
2.80861	3.15254
8.46095	3.65556
2.57239	4.21622
4.35211	2.07944
8.80622	3.86243
7.30359	2.58249
2.31916	3.57221
6.15734	4.1906
4.32129	2.03078
2.38755	2.3639
10.8055	1.94591
4.18643	1.92035
8.98843	1.84764
1.73067	3.04801
3.20022	1.87986
7.25878	2.32642
2.97762	2.52957
17.203	3.25658
7.48662	1.14709
2.79235	4.54867
6.24799	1.83465
2.49909	4.54934
2.37947	2.34423
11.6699	2.80931
7.96913	3.21675
3.36008	4.59415
2.35246	4.76266
11.3912	2.31839
5.52995	3.93371
3.5998	3.09673
2.92299	3.28056
2.86981	3.31831
15.3112	3.39118
4.61235	4.92016
5.69532	4.20197
3.05015	4.34245
2.57681	1.83812
2.90167	3.20965
5.71831	2.33285
2.86322	1.82134
2.45272	2.53172
10.4428	3.36344
3.17275	3.36492
5.50072	2.07498
5.25123	1.46265
3.74116	1.54077
6.79142	3.60172
3.82557	2.10453
12.7498	2.01972
2.64869	2.28466
2.47457	4.5134
15.6325	2.54783
3.15192	4.298
4.25535	1.86147
14.4949	2.87129
3.52238	3.77469
8.99633	3.89487
3.65156	1.96043
5.3079	4.92145
8.39017	3.26983
3.19141	3.9034
7.44734	3.46785
13.1558	2.35794
5.62921	3.88346
18.8827	3.71233
3.68563	2.23211
6.24435	4.44952
2.40998	3.90872
3.27813	1.20611
2.73323	2.87561
6.79883	1.57223
3.06349	2.16998
4.97258	2.59253
7.78319	1.90734
7.00394	2.4909
2.39418	2.54497
10.0517	2.18019
3.24458	3.33315
4.30625	2.02886
3.90963	2.4781
2.53866	1.22274
4.93471	4.95809
2.71375	2.08696
7.1224	4.97865
3.42342	3.10332
3.16996	2.77533
9.30203	3.84468
3.38036	2.44728
2.45846	4.16581
12.8108	2.69006
9.8195	4.80091
2.98062	2.75249
7.31586	4.64373
11.6161	3.60791
8.2128	2.64737
3.4167	1.84346
2.48393	2.92482
2.81153	2.39316
2.48729	1.63803
19.9558	2.29565
14.2521	3.42039
7.12569	4.0982
4.27651	3.28031
6.98755	2.47426
8.02315	1.65102
5.02702	1.83892
11.3383	2.03974
6.98465	4.02747
5.41353	2.02027
6.49999	2.22408
2.60442	2.41173
3.18999	2.99738
15.901	3.18571
2.96515	2.03349
2.52235	4.87224
14.0953	2.81352
11.1632	3.34598
6.63227	1.79606
6.22399	4.20427
2.17524	2.89817
5.27412	2.36358
10.7249	4.1454
2.50962	1.83833
2.77543	2.12507
3.77806	3.76863
14.6443	1.4036
23.0782	1.88374
6.72818	2.61479
10.6033	2.2441
10.9243	3.46156
8.24278	2.05964
7.44069	2.23253
12.6216	1.92367
5.32502	4.94923
14.9188	2.30385
2.63374	1.24081
3.19899	2.77818
3.8994	4.68679
7.40414	3.08714
3.86163	4.34294
8.22513	2.94152
4.16001	2.87693
7.03771	4.58271
3.27559	2.59431
7.57197	2.08353
6.47031	3.72198
7.54632	4.64246
3.49992	2.35329
3.28799	2.0561
10.9536	1.80424
6.16657	3.69966
18.9129	2.41718
3.1635	1.75502
8.17011	2.5842
9.50369	4.20443
3.06082	2.42615
9.36364	3.34741
3.02332	1.81885
3.76923	1.59453
2.18773	2.8344
4.63179	4.97271
3.56522	2.25383
3.25451	2.63858
3.37815	2.05303
3.90404	3.69924
1.8467	3.03999
9.87659	2.24088
4.55025	2.40026
14.8496	2.79209
16.1411	1.92953
2.31727	4.7496
4.14698	2.88139
3.13289	3.0125
8.09071	2.86124
2.3421	4.23137
2.43769	2.64815
3.99573	4.25392
12.2931	3.3581
2.50863	2.24161
3.32707	2.05045
3.93332	2.44371
3.35794	1.38165
2.92066	1.62148
3.06367	2.74858
4.28188	2.1746
8.94138	2.06023
2.6956	4.16306
4.21477	2.40313
3.84393	4.95421
4.07573	3.23372
3.01139	2.23045
4.28668	1.63471
1.97882	1.44445
11.5844	1.68502
8.72284	3.18415
2.47601	2.47137
4.1352	4.93189
5.62511	2.00849
4.57919	2.88269
5.20744	2.20633
3.41548	1.74896
2.59079	3.46216
3.81182	3.49127
3.02268	4.07036
3.69597	2.82121
7.41906	2.34134
17.9544	1.99453
2.94891	3.19129
2.97165	4.07228
9.90682	2.72285
7.29174	1.58645
3.04452	2.32485
9.34057	1.38447
8.01629	2.93504
2.30458	1.90666
12.2604	4.75211
2.90721	2.24301
17.235	1.54366
12.4395	2.72659
2.57051	4.13779
2.99794	2.1299
5.07109	2.21885
2.02675	3.35895
2.49242	4.07508
7.43834	3.16579
17.9331	2.39532
4.36783	2.09759
3.38997	2.56877
5.85715	3.63844
6.4753	1.57349
9.01733	4.99083
11.0882	4.98947
8.40506	4.64166
6.86526	2.43454
3.73552	3.80411
4.76061	3.60884
3.53472	2.29875
4.0094	2.17617
9.26685	1.94694
6.71686	2.85612
4.48206	3.19702
3.27024	2.87331
3.29766	2.61135
3.14649	4.92573
8.9322	1.59362
3.19549	3.31352
10.9328	3.00788
4.63936	3.32475
7.71134	4.94987
2.87841	4.77908
8.79395	2.54683
3.80699	2.4552
3.43881	2.04101
7.80655	4.99999
2.8388	2.17619
9.02559	1.6909
17.966	3.73837
9.22829	3.72356
4.87961	3.91045
5.83361	2.48757
11.2154	1.98884
6.62341	2.54047
19.3999	4.7604
2.60489	1.57087
6.12039	2.35368
6.74948	1.87387
10.3294	2.44627
2.11144	4.17862
17.2629	4.55462
3.99924	1.9856
3.67267	1.83012
2.40578	1.50778
8.90213	3.85179
10.9126	4.26209
3.64575	1.43986
2.50459	2.28977
2.91138	3.45135
12.8545	3.77327
4.6082	4.26498
7.87888	3.22786
4.25192	2.32943
3.91609	3.80018
8.54071	3.33668
7.98181	3.50858
3.95511	3.40513
3.10258	4.43307
2.30126	2.95695
2.17422	3.86661
7.89744	1.57101
3.89473	2.32156
5.19593	2.19251
11.6908	1.5142
2.09868	3.1305
2.69057	2.75264
6.57806	2.53463
6.74392	2.34779
3.93411	1.70486
3.61749	4.97405
4.7856	1.62157
3.34689	2.25745
6.61762	4.907
8.82828	2.44237
7.40072	4.002
3.92237	4.54277
4.86166	3.3483
13.093	3.6724
9.99753	2.21666
2.82899	2.17942
14.5356	4.17205
4.23796	1.60007
3.23173	2.53339
2.9696	3.61005
4.20482	4.14476
4.37461	4.2324
5.47495	3.55113
7.07636	1.8712
2.90118	2.13748
3.14845	3.46933
3.77454	2.5433
5.87684	1.67309
7.36916	2.18119
2.61847	3.50007
1.87297	3.83876
6.42683	1.80121
2.51304	4.95554
17.0392	1.62251
3.72524	3.08936
2.76827	3.26941
2.44522	1.33157
3.01955	1.92903
2.92524	3.39465
4.98907	3.07947
3.38994	3.67377
3.93538	4.58921
7.41926	2.14503
14.587	4.18334
5.83298	2.64289
2.35666	4.89293
11.2782	3.17868
4.57535	2.42352
4.86198	2.75944
11.1392	3.41717
3.8629	3.59151
10.063	2.36767
3.43377	2.62672
3.3107	2.6096
7.75994	3.88657
2.57736	2.00069
3.33302	3.79884
2.82731	2.14831
4.14342	1.38859
4.84441	1.51604
10.6929	3.29434
5.52055	2.66505
8.29725	2.15192
7.63357	2.48981
6.41607	1.57161
5.56822	1.8103
14.2977	4.66412
12.1033	2.51554
2.90997	3.71062
9.5306	4.71116
6.84026	1.99233
4.59225	2.55904
3.18483	3.63058
2.24265	4.69119
3.39723	3.28749
3.73159	2.94272
3.46677	4.8578
15.5542	3.41614
4.85074	2.33678
5.39399	3.61434
9.84223	3.5184
6.98322	1.55231
5.34891	3.28221
5.14271	4.05904
2.17133	3.54596
13.5037	3.23059
2.97575	2.10329
4.9743	2.09652
9.30205	2.74279
2.17479	1.71986
3.61162	2.11642
3.72225	1.6108
3.64953	2.47279
4.47053	4.76399
2.76229	4.02297
9.68789	1.99535
3.18279	1.93438
2.17362	2.24138
7.95371	3.35659
3.53406	3.5276
8.82283	1.3166
2.35253	3.34474
3.17166	2.973
14.254	1.53155
8.59153	3.30688
9.78953	4.34749
2.93772	2.91036
10.3873	2.69911
11.2146	3.00647
2.42114	2.85522
2.93836	3.48385
2.50127	2.36716
5.04094	3.70684
18.6382	2.53858
2.89767	4.30974
3.40079	4.7193
24.5401	2.33464
8.25657	2.4635
19.1537	2.8903
2.5765	2.38682
2.78885	2.34066
13.6944	2.19775
9.57684	2.00804
3.04837	1.49481
2.95957	3.11629
6.67371	2.75528
3.75031	2.08383
14.1369	1.95585
6.16107	2.31381
13.2099	1.71344
6.84908	4.76249
2.57939	2.71475
13.3159	4.17352
7.47975	3.07622
16.3425	3.98767
2.78618	2.43736
17.2438	4.35601
13.1249	3.35871
10.9856	2.33506
2.89333	4.35512
13.8341	3.12621
2.8776	2.24226
2.61866	2.48724
2.17617	3.34166
14.7863	3.5039
3.41237	4.0645
2.59935	2.44319
2.81201	1.82338
5.92415	1.95777
2.65331	2.94711
3.46868	3.08056
5.71049	1.62548
4.01341	2.39016
2.47214	1.74802
11.9882	2.44945
3.90623	4.48925
2.6083	4.46491
3.09224	1.28545
4.12488	1.92359
14.4986	2.00297
12.0565	3.44795
6.50272	1.33172
3.2548	3.01536
3.0508	2.92379
1.91048	2.29071
7.36718	3.46682
10.1319	3.7385
12.6251	3.41608
2.5537	2.94459
20.7033	4.18108
14.0101	4.59221
3.54058	3.40911
3.85601	3.42664
9.91783	1.94217
2.29236	4.75653
9.78109	3.17198
4.89499	2.62533
13.0731	2.84539
12.8727	1.76023
9.07537	1.92941
15.2728	2.09399
12.32	2.4915
6.59181	2.6812
17.3418	3.87947
2.83485	1.95462
3.14142	2.67582
5.29328	1.66176
2.55599	4.94186
11.1553	3.39445
6.83854	3.92725
3.60876	3.77517
4.29384	4.27092
3.1599	2.45212
4.01398	4.1183
3.40076	4.15739
5.8946	2.35239
2.5354	3.65148
12.1344	1.96435
3.85282	3.25766
3.09278	3.7255
4.27033	4.04868
2.36094	1.79498
3.8276	3.84763
7.04117	3.09405
4.67343	1.8732
2.62478	1.71808
7.8545	2.94514
2.55166	4.35288
2.4272	2.56788
4.15739	1.71348
3.81277	2.49282
4.79928	4.00786
7.47344	2.14178
4.21386	3.69151
2.39398	1.56803
7.13808	3.06763
16.3062	2.20461
2.72894	2.34302
6.22003	1.43768
9.79329	4.92076
3.17812	3.94782
4.47786	1.98603
4.91646	1.99885
3.77677	4.21768
8.51148	3.64377
7.75969	2.76279
3.81266	4.16747
5.41042	3.46016
9.67453	4.34618
2.83763	3.37801
5.48057	4.11775
16.1466	2.83977
2.7868	1.77619
7.31414	3.8015
14.3276	3.73903
3.28132	3.57637
6.03284	2.14277
2.84158	3.562
7.54557	2.70079
3.83079	1.70675
9.83697	2.17906
3.86575	1.82251
3.59001	2.42343
4.17436	2.48394
2.44949	4.45377
3.6483	1.91119
2.66227	2.9638
4.505	1.53694
2.83613	4.17209
2.57814	3.2425
2.44258	3.16647
10.9557	4.30628
5.03131	3.10982
8.26104	4.54709
6.49804	2.49024
3.01049	3.37608
5.27857	2.0966
2.12909	4.96983
2.80864	1.9821
6.67322	4.39953
6.24254	2.45014
5.45019	1.94663
7.45148	3.39626
14.4031	2.45828
3.38792	3.29825
4.39467	1.8483
10.2631	2.6876
10.0529	3.59458
2.93852	1.70639
2.7502	2.15694
8.75214	3.66649
11.8603	4.22831
8.83735	4.23542
16.3843	1.75521
8.91802	2.91988
6.45337	2.2564
4.64831	2.06089
11.2733	3.61107
17.8297	1.23125
3.747	2.71313
4.5284	2.48801
3.5291	2.79624
7.65017	2.77012
3.51778	3.68124
4.44553	3.09409
3.38791	2.51499
3.92308	4.53772
9.9628	3.68947
4.86258	2.98173
5.20084	4.0508
13.7506	2.94593
8.84151	3.64709
3.66539	3.92762
3.54337	4.4014
5.87653	3.86416
7.72191	3.23562
21.4552	2.35156
2.05559	3.0254
2.40877	2.40147
12.4754	2.3677
2.65692	1.65011
10.7898	1.92425
3.43865	1.96508
3.25887	2.60316
2.74405	2.02068
3.35136	3.95023
3.48366	2.72288
3.58226	2.73099
2.80134	1.7104
5.16526	4.12135
3.00536	2.80932
7.28237	4.54445
6.3004	4.98183
4.12862	2.48041
2.37801	4.49741
4.96728	2.33548
11.1695	2.26678
4.63178	1.91012
18.0884	2.48644
1.86564	3.23496
8.39797	3.54512
2.52887	3.52296
5.46107	2.67376
6.50337	3.45223
7.73053	4.22308
4.41103	1.99216
6.74508	1.91933
4.95341	2.53225
7.53862	2.29447
7.62656	1.63469
4.12682	4.84552
3.28676	1.4695
3.70777	2.74796
2.7761	1.80108
4.26464	3.79405
10.8746	1.92044
6.28392	1.3694
2.96818	4.27315
10.138	2.64105
2.82572	4.00331
3.59721	1.73962
11.3779	3.23096
6.16797	2.90166
10.0195	3.61691
12.0219	2.5138
3.49519	4.16954
2.97706	3.95686
3.18749	4.35082
1.98077	4.91322
4.97035	3.57334
18.2459	3.85632
5.14406	2.90887
14.2829	3.21696
3.11585	3.49667
3.33646	4.70925
2.58195	1.64392
4.76024	4.91635
6.01098	4.65804
3.40437	1.88883
7.96379	2.12362
4.8762	2.38516
3.04589	2.68589
5.37266	2.11996
11.0968	3.37946
6.94082	3.28383
11.6394	2.70782
3.29215	1.65837
8.54945	4.43085
3.30654	2.88618
8.55061	4.75449
4.99298	2.64636
12.0485	4.84449
6.18868	2.33384
9.8368	4.45675
8.14998	3.52133
3.12498	3.03062
5.25754	3.75139
6.68774	2.22622
1.93679	3.2567
2.85557	3.28798
13.7167	2.4581
2.38941	3.80179
3.03648	4.14968
19.9499	2.15125
6.26266	1.94489
9.44652	1.91865
7.10325	2.90214
8.09631	3.97658
3.49899	2.08088
4.3894	4.09339
4.96513	3.785
3.57562	1.46404
2.42594	2.30403
4.38453	2.09523
3.68531	3.81151
16.4873	1.98142
7.33833	2.56539
9.96992	2.328
2.6421	2.62802
2.35709	4.35203
3.01229	3.78016
7.11677	3.3962
2.23198	3.81393
6.62096	4.13537
12.4188	3.04185
8.25471	3.24389
4.54639	3.9303
2.80085	4.72039
8.29695	4.03238
3.29534	1.92169
8.31023	4.89026
6.30944	3.00702
10.6303	2.93504
6.96347	3.18288
8.14526	3.91482
2.23446	2.96307
2.7844	1.92685
8.12271	3.70069
7.3011	1.76704
3.23544	2.23413
3.18392	1.87773
2.3535	2.93078
7.17634	2.28396
3.61004	4.04194
6.88156	3.57016
2.93523	2.52965
17.2041	1.58617
17.2174	4.0501
10.0778	2.48405
4.53808	4.032
3.53812	2.55221
4.22196	4.85357
2.74744	3.96357
4.55084	2.70437
8.87063	3.95966
7.87574	3.13539
2.81098	2.42315
4.93416	3.22256
2.98847	1.69342
13.2907	3.1107
2.6248	3.0875
2.97768	3.68361
23.7026	3.14341
13.7217	1.8457
4.64397	2.38233
13.7475	1.67693
2.9455	1.94208
4.10512	2.7649
10.7243	2.53872
7.53623	2.05958
13.0155	4.19475
2.96929	4.33765
2.61978	1.5066
3.62137	3.08061
9.00877	2.96682
3.18597	2.28115
4.83138	4.56468
11.5271	2.45772
2.69616	1.86933
5.79072	3.07665
9.3148	2.57925
2.09007	3.96978
5.70872	2.41098
2.05251	3.35224
8.90605	4.87639
6.02676	3.50713
9.56927	3.73147
6.87889	3.251
2.65268	4.33213
13.7688	4.76704
2.43348	4.86416
2.50671	4.65398
8.20454	3.06787
5.03496	2.76792
5.74652	3.35658
7.98016	3.51537
4.85281	1.77205
6.77886	2.8248
7.10827	2.66293
7.75756	2.44903
7.36365	2.0707
11.2727	4.43115
9.93199	1.97571
2.52099	1.8041
3.01823	2.25048
3.98108	2.4488
17.9201	3.89485
9.73329	3.13602
2.31593	2.15322
9.80382	1.50445
15.17	4.15796
4.69703	2.40652
3.4626	3.82266
14.7419	4.53989
3.45181	4.51015
2.21482	2.45168
3.76579	4.91352
15.4205	4.02348
3.21357	2.63986
4.55092	4.24751
2.84339	4.70511
2.42875	3.98442
12.7026	2.06302
4.00969	2.57616
7.97486	2.82668
3.57317	3.71868
2.16473	4.6164
4.03139	2.90998
9.0927	3.09567
3.32245	4.77885
2.79226	2.32378
14.8897	1.95764
9.13187	4.08309
3.26034	2.07094
3.42981	3.04062
5.09202	2.01128
7.26699	1.35185
3.38224	3.16567
5.39492	2.05101
10.3794	2.52041
4.00893	2.18391
4.66451	2.52277
3.79092	2.18578
2.61708	4.26497
8.70908	2.87551
4.47141	4.61847
3.97084	2.03752
2.45696	3.5585
2.34678	4.26251
5.75843	2.88726
2.54496	4.22515
2.80372	4.30029
2.80117	4.80968
4.39211	4.68246
16.5899	4.61131
2.65712	1.63731
2.94589	1.94131
3.36978	2.94423
4.44753	2.66816
13.5183	3.30063
1.87586	2.96027
5.19035	1.78557
12.2309	2.94576
3.13206	1.96837
4.36633	3.90039
10.6594	1.72056
11.7475	2.06936
9.87314	1.9363
4.06941	2.51838
3.67726	4.27864
9.01259	3.85812
6.16182	2.18331
2.1662	1.38262
3.62966	3.73905
6.1983	2.3848
5.77887	3.43454
8.58842	4.4537
3.27129	2.14299
3.53006	3.81053
12.5283	2.39096
3.67227	4.05081
3.17502	4.55771
12.1198	4.15918
4.98951	3.26718
7.83691	2.27993
4.71071	4.13917
5.41378	3.55671
2.81561	2.92291
2.30781	4.46808
7.33975	2.93822
8.14519	2.20622
3.02234	2.02732
2.53091	4.78676
2.87547	2.10045
12.9371	2.03605
11.959	4.5951
3.31049	3.2225
3.52558	1.89626
7.68457	1.3392
3.49909	3.69354
6.94163	2.79115
9.75093	2.24918
3.67292	4.50536
16.8589	3.22407
13.1008	2.6352
4.81317	4.13857
7.68058	4.42121
8.32954	2.34092
12.6965	4.39041
23.1126	1.75621
3.93001	3.58892
3.53673	3.03955
4.05198	2.49534
17.3737	3.44994
9.77242	3.14273
13.4685	3.78239
3.57971	4.87874
2.9225	4.37659
2.71824	1.79912
2.35112	4.17673
2.35515	2.91216
2.68335	2.71644
2.5936	3.31338
9.97532	2.93043
10.5635	1.97286
3.08369	1.5727
2.87056	2.82828
9.96927	3.29989
5.44977	2.11255
2.70627	3.77027
2.95221	4.65941
6.97414	1.81825
5.30941	2.20621
3.34271	2.44652
2.58505	1.84431
8.91166	2.83406
10.11	3.66408
2.26139	2.52659
2.66189	1.39932
14.2425	3.68138
11.3675	2.27753
5.28183	1.96939
2.09811	2.47372
7.55411	4.05764
6.00941	4.43935
12.3225	2.98497
4.8528	1.89257
6.43305	2.86838
9.30746	2.91794
10.9881	4.36525
2.41217	1.85218
10.3332	4.82763
10.2821	3.96103
11.5878	2.00649
6.68891	2.05481
3.03055	2.33409
3.11907	1.8162
9.89226	4.82735
2.8318	3.78275
11.0838	4.164
3.78374	1.9735
11.2884	4.33449
10.9679	2.48257
3.03162	2.58628
6.92864	2.62621
3.93759	2.89336
2.72824	2.94459
2.19345	1.9933
3.44707	4.86602
4.0802	4.66605
14.626	2.97964
19.2656	1.86614
5.82797	4.18171
2.90133	1.95225
2.17073	3.43853
2.36256	3.06042
2.09953	3.32899
11.3823	2.73028
4.04047	2.96976
4.68138	2.93067
9.57681	2.8767
2.39065	4.69588
21.2691	2.94608
11.0611	2.96448
3.65386	2.78602
18.0621	2.3235
3.30607	2.07759
3.42217	2.71502
7.94695	2.64197
3.1135	2.1009
2.9443	3.78803
3.78932	1.77724
7.90558	2.12519
3.3253	2.11752
11.3358	2.94008
4.16313	4.27943
2.68671	2.47633
3.1382	1.34871
7.55844	3.96053
5.37051	2.23263
4.19487	3.00143
2.70161	2.12023
2.58103	4.62057
4.72729	2.54137
20.8818	3.95878
2.73515	4.20727
2.56823	2.14292
4.00698	2.10644
17.5599	3.31203
2.42486	4.13307
8.90467	2.37677
5.52119	2.96455
3.76071	4.09493
8.62977	2.06968
2.65631	2.12296
11.1159	3.70248
6.62972	2.45814
3.93605	2.63342
2.81706	4.12191
4.47309	4.24966
2.60099	3.97608
17.6121	1.84143
4.50243	2.45588
2.68313	2.01466
2.49487	2.66216
2.28882	2.64988
16.001	4.8402
3.23399	2.50786
1.93853	2.17449
2.82119	4.10199
2.74606	3.27272
8.5824	2.27846
4.89442	4.37206
9.42976	3.4663
9.99618	1.92191
3.65104	3.06814
12.9847	2.93825
11.7623	2.59726
15.63	2.79631
11.4171	2.61636
5.13879	4.15732
10.0833	3.89374
3.31691	3.00655
10.9461	2.62496
12.4518	2.58526
5.09254	4.35382
9.93961	2.38523
11.9522	2.30097
9.29623	2.49544
8.33706	2.58569
15.0421	2.01552
9.86326	3.63877
3.93042	1.22058
11.2744	1.7584
14.7745	2.04679
7.76931	4.26369
5.4046	2.72136
9.41774	2.33654
2.82561	4.8526
5.35992	1.21959
5.00279	4.02526
13.7606	2.45281
7.81141	4.38952
2.95623	2.02797
16.3023	4.78031
3.84614	2.32309
2.91718	4.28129
18.7893	3.59354
13.3412	3.36377
4.70047	2.76755
3.81908	2.13729
24.0634	3.26903
4.82517	2.86705
15.9549	1.64251
3.63694	2.29748
5.54771	1.78518
14.6241	2.19395
2.15127	3.68562
2.29808	2.36087
8.08963	4.46725
7.9502	2.67877
2.45771	3.16944
18.295	1.35565
3.31556	1.06169
13.5229	2.07203
0.647199	2.97812
3.17448	4.10695
12.1483	2.30496
8.60242	4.19397
13.6755	2.12807
3.42207	4.42928
10.1978	4.52695
3.50405	1.99082
3.87909	3.90596
19.161	3.38171
3.20338	2.82312
4.11931	3.40757
11.2361	3.15499
2.13932	3.9102
2.52376	3.76104
19.9222	4.92701
3.20794	2.83759
10.4432	2.77398
6.14343	3.01312
2.89195	4.26429
7.31974	2.57438
12.8086	1.64974
5.14898	3.65501
8.03902	3.14443
8.72937	2.22804
13.6036	2.18077
10.0034	3.55472
2.43725	1.91129
2.43027	2.16451
9.57543	1.61481
3.43756	3.3396
16.9544	3.37206
3.09557	2.34471
5.35567	3.8098
3.52631	1.40511
3.64365	3.80503
8.65151	2.78545
8.3003	1.69671
3.06844	3.81247
2.7967	2.30323
11.7006	3.84149
3.53605	3.81007
3.34598	3.1869
7.2207	2.56077
3.56626	3.89657
9.05749	2.61224
3.31409	2.45029
2.28372	2.75817
2.6838	2.97012
0.562935	4.60362
13.4561	1.6234
3.50971	2.02122
4.75895	3.95499
3.0601	2.45031
4.00625	2.89539
4.73024	2.05784
17.6567	1.48726
3.14623	3.0163
4.02763	2.41254
8.72837	1.46707
3.26934	1.1001
10.3365	2.12092
5.32929	2.37479
8.62932	2.49877
4.3685	4.39286
2.89624	2.76344
5.12643	3.81498
7.95798	2.62962
2.77771	2.32437
11.3926	4.37786
3.13662	4.91836
3.49739	3.42394
6.3074	2.77624
3.2422	2.54275
3.32004	3.05169
5.9817	3.63049
15.0752	3.10201
6.82576	3.8024
13.6655	2.84054
2.82953	2.53009
3.31401	2.33504
2.50947	4.23737
3.47688	2.9955
5.16729	1.49065
3.69085	3.85083
3.5843	3.14944
5.29662	2.23518
8.27325	2.35779
5.98274	4.35777
3.15299	1.93418
2.25645	2.29857
2.36042	3.27823
11.4126	2.14284
2.90533	1.79229
2.32578	1.97612
2.55727	4.57886
3.1078	2.69994
3.73546	2.25842
7.66677	3.86648
11.278	1.55514
3.4619	4.19386
8.86173	3.14021
3.30213	2.0248
7.58374	3.24124
3.55159	4.962
11.1312	2.6678
8.8823	2.97142
3.99114	3.84131
3.08545	3.40536
8.06021	4.50511
4.00918	2.24693
2.68622	2.7846
2.79513	2.24593
3.53424	4.48393
4.57082	2.14653
3.3224	3.52601
4.10117	4.01564
6.89507	2.93809
15.1255	1.34627
18.6487	2.07312
3.02937	2.80767
3.63259	2.32804
16.4588	2.75422
2.97369	3.26416
3.7892	1.91363
4.30617	2.53979
4.97591	4.00481
4.63724	1.4646
5.1786	1.23306
3.02773	4.34331
9.33578	2.09464
12.0659	2.55295
5.07894	2.48337
16.7822	3.79888
14.5337	2.42242
8.19023	1.47318
3.72992	3.09396
5.35544	4.86432
10.6367	3.92947
3.31102	3.22497
2.61501	2.4286
5.13857	2.76184
3.25985	4.50515
3.23484	2.68348
7.49203	4.86725
2.36267	3.45407
2.80869	2.59839
4.19644	3.2462
6.49332	3.15191
8.78296	3.52111
2.97972	3.23922
3.47028	3.21441
12.2426	3.4868
3.36641	3.60352
3.30448	2.78794
3.04557	2.43457
8.35617	3.23514
5.48852	3.70138
17.021	2.6381
4.23816	3.28934
3.00573	3.35705
2.36252	2.2536
2.27193	4.80627
6.23313	2.23567
3.21322	2.19707
5.96482	1.65485
11.9849	2.55135
8.82122	3.1444
6.03623	2.60497
4.30127	2.12389
2.80805	2.37439
3.0038	2.61221
3.81407	1.58145
3.39986	4.20156
2.13015	3.71272
6.16474	2.12319
16.8462	2.27866
6.54609	3.30215
14.9248	4.88549
7.76543	4.61436
8.19375	2.56137
6.17515	2.64461
12.0777	2.71416
4.39304	4.27222
3.43709	2.01534
3.07573	1.61588
3.99131	3.07733
8.36134	3.02094
7.10062	3.93727
9.04282	4.29054
6.70168	1.94665
4.06685	2.02401
4.08266	3.69609
8.99778	3.71704
3.30101	2.15159
8.40398	3.28967
3.49815	3.18795
3.85637	2.35204
3.43194	2.9175
10.1635	1.18404
12.8419	4.28938
3.18965	1.37356
4.27437	4.0052
2.66172	1.70363
3.57731	3.78911
5.07747	2.82276
2.83872	3.77645
3.88369	2.71136
3.05853	2.76754
12.21	3.55174
2.72954	2.62532
2.93638	3.9013
3.16651	2.33618
13.4345	2.87752
3.53199	3.90901
4.70432	3.60984
6.2839	2.14864
3.97608	3.31967
5.72259	2.50021
15.643	3.67587
2.96637	2.56127
5.00113	4.63677
7.4071	3.30819
5.21956	4.15599
3.09691	3.04911
9.55222	3.51962
2.86441	2.43107
5.64152	3.82657
4.67326	2.08948
4.00549	3.21612
6.11004	4.48093
2.90341	2.23293
4.80236	3.3073
3.86642	2.16019
15.2562	4.42264
9.71329	2.46975
7.44011	2.25112
15.5789	1.70308
6.66656	2.60003
14.2068	2.73346
2.63915	2.02291
1.97382	3.76762
2.72655	4.67101
6.92143	2.5023
8.20575	2.46569
15.8205	3.97243
17.5511	1.73193
2.20393	3.91696
6.15106	3.90929
5.12618	2.59608
5.66219	4.73453
7.37813	2.50144
4.99489	3.00702
3.05573	3.31898
4.4896	3.74892
8.79002	2.72672
5.78502	3.7967
3.06316	1.98823
15.0954	3.17519
2.68882	3.37815
8.13424	3.88017
8.79832	1.99178
13.8012	2.04415
2.66853	3.14445
5.06361	3.05464
3.58912	4.05154
4.20776	2.01917
8.11556	2.85134
4.84707	3.47903
3.28855	2.25003
11.2673	3.04043
2.56906	1.12653
3.33122	3.77759
5.92084	4.48986
3.69893	1.39792
6.02245	2.41679
9.70733	1.75149
3.29862	2.95571
9.08657	2.21235
3.23662	2.65351
18.876	1.81462
4.78626	2.84399
3.5085	3.61681
11.3471	3.73368
8.81614	4.09694
10.914	2.3465
2.99172	2.53251
7.38127	2.40575
10.4321	3.37782
9.2603	2.28769
4.5573	2.66203
10.8853	2.5143
3.104	3.77208
3.90978	2.77598
2.5274	4.22163
9.98671	3.93668
3.07301	2.34196
3.90712	2.28081
14.3747	3.19313
11.4074	3.88689
3.96292	3.10052
5.83131	3.39163
2.0152	4.77888
2.60575	4.47479
3.5833	2.455
3.80437	2.12195
4.72382	2.71291
8.86438	2.37276
9.85626	1.43035
10.5594	4.41697
3.67103	3.89
2.71605	2.14748
6.97534	2.76462
13.1893	1.70151
7.98357	4.45347
8.64113	3.41525
2.98088	4.13444
11.3265	2.72816
3.03069	2.93329
3.26114	3.79992
3.7924	2.78327
2.07658	3.80041
11.593	2.12787
2.88841	1.64659
3.50847	3.48924
10.5724	2.51829
2.20434	1.8299
11.1234	1.79837
2.37044	4.39334
3.69959	3.50029
16.9437	3.7384
2.45016	2.17218
4.89018	3.55313
5.80238	4.23241
2.27234	3.60641
14.4206	2.45783
14.3553	3.5236
11.1173	3.86419
5.30611	1.19614
3.38755	1.30626
9.60554	2.54055
3.13096	2.0294
2.52232	2.30016
6.63226	2.15126
12.4246	3.11455
4.50406	2.40717
3.50387	3.33048
3.24262	3.21607
3.85186	4.28873
3.70704	2.33264
3.77722	3.16206
5.8119	3.66959
2.63132	2.31555
2.87546	3.34805
3.09144	1.9703
3.38773	3.11764
3.04372	3.47041
5.44517	3.8305
7.37543	3.49328
2.41901	2.84043
3.90369	4.90565
9.53578	4.00907
4.4219	4.66336
2.41338	2.23444
3.45701	2.55387
3.0983	3.23821
6.22525	2.8029
3.10444	2.17439
8.24923	2.59403
[truncated: 1,046,576+ more rows]

## Sheet: Fig3.h_Gaussian_Fitting
line1					line2					line3
Raw data		SRDTrans			Raw data		SRDTrans			Raw data		SRDTrans
Distance (nm)	Intensity	Distance (nm)	Intensity		Distance (nm)	Intensity	Distance (nm)	Intensity		Distance (nm)	Intensity	Distance (nm)	Intensity
0	33	0	7		0	0	0	0		0	0.216	0.06	0
20	23.4132	1	0.14		20	0.0043	20	1.7898		20	0	0.07	0
40	22.8017	2	0		40	0	40	7.7664		40	0.4	0.08	0
60	31.562	3	5.803		60	0.2154	60	12.205		60	2.392	0.09	0
80	30.7438	4	12.256		80	2.2163	80	6.8408		80	8	0.1	0
100	20.015	5	12.106		100	6.1462	100	3.4888		100	17.256	0.11	0
120	15.9401	6	15.847		120	15.4706	120	9.5104		120	44.656	0.12	4.824
140	23.7929	7	42.798		140	31.3348	140	30.7163		140	127.732	0.13	23.292
160	50.2066	8	136.347		160	51.2145	160	71.6159		160	262.328	0.14	62.696
180	84.7763	9	234.996		180	52.968	180	64.0718		180	347.7	0.15	102.4
200	93.0868	10	251.473		200	44.2422	200	30.2232		200	291.464	0.16	95.776
220	68.3125	11	161.25		220	39.8711	220	9.2889		220	171.92	0.17	46.804
240	44.7769	12	60.926		240	37.3945	240	1.6419		240	105.752	0.18	14.16
260	30.2076	13	18.443		260	19.9922	260	0		260	85.808	0.19	5.824
280	17.9752	14	3.731		280	2.4083	280	0		280	93.2	0.2	1
300	14.5697	15	0		300	0.1151	300	0.8875		300	137.012	0.21	0.124
320	16.5207	16	0		320	0	320	1.41		320	137.16	0.22	0
340	16.1844	17	0		340	0	340	3.75		340	94.444	0.23	0
360	11.2066	18	0							360	50.104	0.24	0
380	3.9236	19	0
400	0.4132	20	0.083

## Sheet: Fig3.i_FMHW
Raw data	SRDTrans
227.992	51.4343
237.319	65.817
187.457	69.4064
207.664	51.6546
187.935	69.7878
181.206	56.3885
208.798	57.1454
239.308	61.6209
209.774	62.9371
186.481	69.621
199.033	73.0051
196.942	62.0232
185.69	70.2899
216.08	47.2863
142.369	59.4435
168.786	49.451
188.84	66.584
199.655	50.9148
141.972	47.5661
157.412	69.9579
198.54	73.7547
185.501	60.1781
146.378	69.0889
215.997	73.1368
196.022	70.817
197.27	74.0356
211.707	55.6814
172.719	69.8721
186.81	50.0582
199.315	53.341
169.596	60.9284
219.7	58.2395
169.156	54.502
238.914	72.9594
165.364	62.1043
190.403	59.6963
228.07	46.6441
167.585	70.9379
148.516	50.1511
165.145	65.0909
157.401	60.5819
237.352	70.8468
175.418	61.7164
187.904	73.2448
153.702	61.5912
208.337	47.9365
193.387	68.3228
207.689	48.3782
152.091	53.1548
215.421	57.7637
192.786	73.987
221.51	61.9033
205.422	45.8206
221.136	69.6943
176.863	58.4488
173.793	58.5536
168.024	59.1808
189.264	57.1287
180.678	54.2103
209.112	47.0407
235.852	51.758
165.844	52.895
140.958	74.1648
198.411	57.2322
143.451	46.0507
159.185	64.2941
222.169	70.4011
224.318	70.3392
164.8	64.7386
144.122	62.8198
177.091	47.5504
162.303	67.1255
176.11	71.3662
200.142	50.1591
199.092	54.331
177.327	59.0975
163.208	66.8693
229.375	55.821
148.048	73.7952
203.607	47.2206
