# Supplementary material for: Spatial redundancy transformer for self-supervised fluorescence image denoising
Source: Nat Comput Sci. 2023 Dec 11;3(12):1067–80. doi: 10.1038/s43588-023-00568-2 (PMC10766531; doi:10.1038/s43588-023-00568-2)
Supplement: Supplementary file 12 — Raw numerical data for Fig. 4b showing pixel intensity along the yellow dashed line. Raw numerical data for Fig. 4d showing the performance of SRDTrans at different input SNRs. Raw numerical data for Fig. 4f showing the performance of different sampling strategies and network architectures. [file 43588_2023_568_MOESM12_ESM.xlsx]

## Sheet: Fig4.b_Intensity
Raw data	SRDTrans	GT
0.273239	0.0731707	0.0794521
0.028169	0.070122	0.0767123
0.273239	0.070122	0.0739726
0.278873	0.070122	0.0739726
0.290141	0.0731707	0.0739726
0.292958	0.0762195	0.0739726
0.51831	0.0792683	0.0739726
0.501408	0.0792683	0.0739726
0.261972	0.0792683	0.0767123
0.028169	0.0823171	0.0794521
0.0422535	0.0823171	0.0794521
0.28169	0.0792683	0.0767123
0.276056	0.0670732	0.0684932
0.270423	0.0609756	0.0630137
0.0309859	0.054878	0.0575342
0.284507	0.0518293	0.0575342
0.540845	0.054878	0.060274
0.774648	0.0579268	0.0630137
0.526761	0.0640244	0.0684932
0.509859	0.0640244	0.0712329
0.504225	0.0609756	0.0684932
0.501408	0.054878	0.0630137
0.253521	0.0518293	0.0575342
0.028169	0.0487805	0.0575342
0.0338028	0.0487805	0.0547945
0.0450704	0.0487805	0.0520548
0.0338028	0.0518293	0.0493151
0.0394366	0.054878	0.0493151
0.0366197	0.054878	0.0493151
0.0478873	0.054878	0.0493151
0.0309859	0.0579268	0.0520548
0.28169	0.0609756	0.0547945
0.526761	0.0640244	0.0575342
0.543662	0.0670732	0.0575342
0.301408	0.070122	0.0630137
0.0507042	0.0731707	0.0684932
0.287324	0.070122	0.0739726
0.28169	0.070122	0.0739726
0.270423	0.0731707	0.0821918
0.0169014	0.0823171	0.090411
0.0084507	0.0884146	0.10411
0.0056338	0.0914634	0.109589
0.0112676	0.0914634	0.109589
0.0197183	0.0914634	0.10411
0.0338028	0.0884146	0.0931507
0.0478873	0.0853659	0.0876712
0.284507	0.0823171	0.0794521
0.284507	0.0823171	0.0767123
0.273239	0.0823171	0.0767123
0.0394366	0.0792683	0.0794521
0.0394366	0.0762195	0.0794521
0.284507	0.0731707	0.0767123
0.287324	0.0670732	0.0657534
0.267606	0.0609756	0.0575342
0.028169	0.0518293	0.0465753
0.0169014	0.0487805	0.0438356
0.0338028	0.0457317	0.0438356
0.267606	0.0487805	0.0465753
0.264789	0.0487805	0.0493151
0.253521	0.0487805	0.0493151
0.0084507	0.0426829	0.0493151
0.250704	0.0426829	0.0493151
0.264789	0.0396341	0.0493151
0.276056	0.0396341	0.0493151
0.0366197	0.0365854	0.0465753
0.0366197	0.0365854	0.0438356
0.259155	0.0365854	0.0410959
0.247887	0.0426829	0.0410959
0.256338	0.0518293	0.0520548
0.0309859	0.0609756	0.0630137
0.278873	0.0670732	0.0739726
0.270423	0.070122	0.0739726
0.259155	0.0762195	0.0767123
0.028169	0.0823171	0.0794521
0.0338028	0.0853659	0.0821918
0.292958	0.0823171	0.0821918
0.532394	0.0762195	0.0821918
0.515493	0.0731707	0.0821918
0.259155	0.0731707	0.0794521
0.0197183	0.0731707	0.0767123
0.0309859	0.0762195	0.0739726
0.0394366	0.0762195	0.0739726
0.270423	0.0762195	0.0739726
0.256338	0.0762195	0.0739726
0.264789	0.0823171	0.0794521
0.0338028	0.0884146	0.0849315
0.290141	0.0945122	0.0931507
0.276056	0.097561	0.0958904
0.264789	0.097561	0.0986301
0.0056338	0.0945122	0.0986301
0	0.0945122	0.0986301
0.0112676	0.097561	0.0986301
0.0197183	0.103659	0.10411
0.0422535	0.109756	0.109589
0.0366197	0.109756	0.112329
0.0478873	0.109756	0.109589
0.0338028	0.112805	0.115068
0.287324	0.125	0.123288
0.28169	0.137195	0.131507
0.28169	0.140244	0.131507
0.0309859	0.143293	0.131507
0.0309859	0.143293	0.131507
0.273239	0.143293	0.126027
0.504225	0.134146	0.120548
0.501408	0.125	0.112329
0.261972	0.115854	0.109589
0.0225352	0.115854	0.109589
0.0197183	0.115854	0.112329
0.0112676	0.121951	0.115068
0.261972	0.121951	0.115068
0.498592	0.112805	0.106849
0.498592	0.097561	0.0986301
0.250704	0.0731707	0.0821918
0.0197183	0.0579268	0.0739726
0.0253521	0.0396341	0.060274
0.0366197	0.0335366	0.0547945
0.0338028	0.027439	0.0438356
0.0366197	0.027439	0.0383562
0.0366197	0.027439	0.030137
0.0338028	0.0243902	0.0273973
0.028169	0.0182927	0.0191781
0.0225352	0.0152439	0.0136986
0.0338028	0.00914634	0.0109589
0.0394366	0.00914634	0.0136986
0.0338028	0.00609756	0.0136986
0.264789	0.0121951	0.0109589
0.261972	0.0152439	0.00821918
0.267606	0.0152439	0.00821918
0.0253521	0.00914634	0.00547945
0.0197183	0.00304878	0.00273973
0.0197183	0	0
0.0112676	0	0
0.253521	0.00304878	0.00273973
0.253521	0.00609756	0.00547945
0.512676	0.00609756	0.00547945
0.264789	0.00304878	0.00273973
0.267606	0	0
0.0140845	0	0
0.028169	0.00304878	0.00547945
0.264789	0.00914634	0.0109589
0.278873	0.0152439	0.0164384
0.276056	0.0182927	0.0164384
0.0450704	0.0213415	0.0219178
0.0422535	0.0243902	0.0273973
0.0366197	0.027439	0.0328767
0.0225352	0.027439	0.0328767
0.0140845	0.027439	0.030137
0.0309859	0.027439	0.0273973
0.0394366	0.027439	0.030137
0.267606	0.027439	0.0356164
0.256338	0.027439	0.0410959
0.253521	0.027439	0.0410959
0.0450704	0.0304878	0.0410959
0.0535211	0.0335366	0.0410959
0.0535211	0.0396341	0.0438356
0.0338028	0.0396341	0.0465753
0.0253521	0.0426829	0.0520548
0.0169014	0.0426829	0.0547945
0.0197183	0.0487805	0.060274
0.0309859	0.0518293	0.0630137
0.0422535	0.054878	0.0630137
0.0507042	0.0518293	0.060274
0.0309859	0.0518293	0.0547945
0.0140845	0.0518293	0.0520548
0.0140845	0.0579268	0.0520548
0.0169014	0.0609756	0.0547945
0.028169	0.0670732	0.060274
0.0140845	0.0731707	0.0630137
0.0253521	0.0823171	0.0684932
0.0140845	0.0884146	0.0712329
0.0309859	0.0914634	0.0767123
0.498592	0.0914634	0.0794521
0.507042	0.0945122	0.0876712
0.498592	0.10061	0.0931507
0.0225352	0.112805	0.106849
0.261972	0.121951	0.115068
0.256338	0.131098	0.128767
0.267606	0.140244	0.134247
0.276056	0.158537	0.150685
0.284507	0.17378	0.161644
0.278873	0.189024	0.180822
0.0450704	0.198171	0.189041
0.0422535	0.207317	0.19726
0.0309859	0.210366	0.19726
0.0056338	0.210366	0.19726
0	0.210366	0.19726
0.0056338	0.204268	0.189041
0.0338028	0.198171	0.180822
0.0394366	0.179878	0.164384
0.0366197	0.167683	0.156164
0.0225352	0.143293	0.134247
0.0253521	0.128049	0.120548
0.0338028	0.103659	0.0958904
0.0422535	0.0884146	0.0849315
0.0394366	0.0823171	0.0794521
0.0535211	0.0884146	0.0849315
0.0422535	0.0945122	0.0931507
0.0394366	0.097561	0.0958904
0.0112676	0.103659	0.109589
0.253521	0.115854	0.120548
0.261972	0.118902	0.126027
0.267606	0.118902	0.120548
0.0450704	0.125	0.126027
0.0366197	0.140244	0.136986
0.0507042	0.167683	0.169863
0.0309859	0.195122	0.191781
0.0225352	0.271341	0.268493
0.0140845	0.335366	0.323288
0.0112676	0.536585	0.520548
0.0253521	0.682927	0.663014
0.0366197	0.890244	0.876712
0.0535211	0.954268	0.947945
0.0478873	1	1
0.0366197	0.987805	0.980822
0.0309859	0.902439	0.89589
0.0366197	0.835366	0.830137
0.28169	0.719512	0.717808
0.287324	0.667683	0.671233
0.529577	0.57622	0.583562
0.284507	0.530488	0.542466
0.278873	0.454268	0.465753
0.0422535	0.426829	0.430137
0.0366197	0.387195	0.394521
0.0394366	0.390244	0.394521
0.267606	0.42378	0.430137
0.515493	0.460366	0.465753
0.752113	0.496951	0.50411
0.512676	0.493902	0.506849
0.264789	0.457317	0.463014
0.0197183	0.408537	0.416438
0.028169	0.335366	0.339726
0.0338028	0.29878	0.309589
0.0225352	0.253049	0.260274
0.253521	0.234756	0.241096
0.261972	0.213415	0.216438
0.507042	0.20122	0.210959
0.261972	0.185976	0.2
0.247887	0.179878	0.194521
0.0112676	0.176829	0.191781
0.0197183	0.179878	0.194521
0.0225352	0.179878	0.189041
0.0338028	0.176829	0.180822
0.509859	0.176829	0.175342
0.515493	0.176829	0.178082
0.509859	0.185976	0.183562
0.028169	0.185976	0.186301
0.0169014	0.179878	0.180822
0.0169014	0.170732	0.172603
0.250704	0.164634	0.164384
0.273239	0.164634	0.164384
0.278873	0.161585	0.161644
0.0507042	0.155488	0.158904
0.0394366	0.14939	0.156164
0.0309859	0.146341	0.156164
0.0309859	0.143293	0.147945
0.0309859	0.137195	0.139726
0.028169	0.121951	0.123288
0.0197183	0.106707	0.115068
0.0169014	0.0914634	0.0986301
0.0253521	0.0853659	0.090411
0.0253521	0.0823171	0.0876712
0.0225352	0.0853659	0.0931507
0.259155	0.0884146	0.0986301
0.264789	0.0914634	0.0986301
0.270423	0.0945122	0.0986301
0.0253521	0.097561	0.0986301
0.273239	0.10061	0.10137
0.270423	0.10061	0.10411
0.270423	0.109756	0.115068
0.0197183	0.118902	0.123288
0.0197183	0.137195	0.139726
0.0225352	0.146341	0.147945
0.0225352	0.155488	0.164384
0.264789	0.164634	0.172603
0.264789	0.176829	0.191781
0.259155	0.195122	0.20274
0.0169014	0.210366	0.221918
0.0225352	0.22561	0.230137
0.0366197	0.27439	0.276712
0.0309859	0.320122	0.315068
0.0225352	0.362805	0.361644
0.0140845	0.365854	0.369863
0.259155	0.338415	0.345205
0.267606	0.304878	0.312329
0.261972	0.253049	0.254795
0.267606	0.22561	0.230137
0.273239	0.207317	0.20274
0.521127	0.204268	0.2
0.276056	0.207317	0.20274
0.507042	0.210366	0.208219
0.501408	0.231707	0.232877
0.735211	0.256098	0.252055
0.501408	0.29878	0.29589
0.267606	0.329268	0.320548
0.0338028	0.365854	0.356164
0.0112676	0.384146	0.367123
0.253521	0.396341	0.378082
0.250704	0.396341	0.378082
0.273239	0.390244	0.383562
0.0309859	0.390244	0.389041
0.028169	0.402439	0.40274
0.0253521	0.417683	0.410959
0.261972	0.435976	0.432877
0.264789	0.445122	0.446575
0.264789	0.457317	0.465753
0.278873	0.460366	0.471233
0.284507	0.466463	0.473973
0.284507	0.463415	0.471233
0.261972	0.463415	0.463014
0.270423	0.457317	0.457534
0.267606	0.429878	0.419178
0.0422535	0.396341	0.386301
0.0338028	0.323171	0.306849
0.0338028	0.271341	0.260274
0.0253521	0.207317	0.191781
0.0225352	0.179878	0.169863
0.0309859	0.14939	0.136986
0.276056	0.134146	0.126027
0.273239	0.112805	0.106849
0.259155	0.10061	0.0986301
0.0253521	0.0853659	0.0821918
0.267606	0.0762195	0.0739726
0.270423	0.0670732	0.0657534
0.509859	0.0670732	0.0657534
0.273239	0.0640244	0.0630137
0.276056	0.0609756	0.060274
0.0478873	0.0487805	0.0493151
0.0478873	0.0426829	0.0410959
0.0338028	0.0365854	0.030137
0.0112676	0.0335366	0.0273973
0.0140845	0.0304878	0.0273973
0.0253521	0.027439	0.030137
0.0366197	0.027439	0.0328767
0.0338028	0.027439	0.0328767
0.028169	0.0304878	0.0383562
0.028169	0.0396341	0.0438356
0.0253521	0.0487805	0.0547945
0.0197183	0.054878	0.060274
0.0084507	0.0579268	0.0684932
0.0056338	0.0640244	0.0712329
0.0169014	0.070122	0.0739726
0.261972	0.0731707	0.0739726
0.270423	0.070122	0.0712329
0.504225	0.0640244	0.0684932
0.276056	0.0579268	0.0630137
0.264789	0.0518293	0.060274
0.0338028	0.0457317	0.0520548
0.0197183	0.0396341	0.0465753
0.0309859	0.0396341	0.0438356
0.0225352	0.0457317	0.0465753
0.028169	0.0487805	0.0493151
0.0169014	0.0518293	0.0493151
0.0197183	0.0518293	0.0465753
0.253521	0.0518293	0.0438356
0.256338	0.0487805	0.0438356
0.259155	0.0487805	0.0465753
0.509859	0.0518293	0.0493151
0.509859	0.0579268	0.0493151
0.757746	0.0579268	0.0520548
0.267606	0.0579268	0.0547945
0.276056	0.0579268	0.0630137
0.0366197	0.0609756	0.0684932
0.028169	0.0640244	0.0712329
0.0253521	0.0640244	0.0684932
0.0169014	0.0609756	0.060274
0.0309859	0.0609756	0.0547945
0.0225352	0.070122	0.0630137
0.0253521	0.0884146	0.0767123
0.504225	0.143293	0.136986
0.515493	0.192073	0.183562
0.51831	0.265244	0.263014
0.0450704	0.295732	0.29589
0.0394366	0.29878	0.29863
0.0366197	0.268293	0.268493
0.0394366	0.20122	0.2
0.0422535	0.158537	0.161644
0.028169	0.112805	0.109589
0.0169014	0.10061	0.0958904
0.253521	0.0823171	0.0767123
0.28169	0.070122	0.0712329
0.273239	0.0670732	0.0657534
0.0450704	0.070122	0.0657534
0.0338028	0.0731707	0.0684932
0.0450704	0.0731707	0.0712329
0.0366197	0.0792683	0.0794521
0.0338028	0.0853659	0.0849315
0.0394366	0.097561	0.0986301
0.0422535	0.103659	0.106849
0.0450704	0.115854	0.123288
0.0422535	0.125	0.131507
0.28169	0.146341	0.153425
0.273239	0.164634	0.167123
0.273239	0.210366	0.213699
0.0338028	0.25	0.246575
0.509859	0.323171	0.315068
0.507042	0.359756	0.350685
0.504225	0.365854	0.356164
0.0366197	0.32622	0.326027
0.276056	0.280488	0.271233
0.273239	0.253049	0.246575
0.264789	0.22561	0.210959
0.256338	0.204268	0.2
0.501408	0.182927	0.183562
0.732394	0.170732	0.178082
0.507042	0.161585	0.167123
0.501408	0.158537	0.161644
0.521127	0.158537	0.164384
0.521127	0.161585	0.172603
0.284507	0.161585	0.175342
0.0394366	0.158537	0.169863
0.0478873	0.152439	0.161644
0.284507	0.146341	0.158904
0.278873	0.140244	0.153425
0.267606	0.137195	0.150685
0.028169	0.137195	0.150685
0.0394366	0.140244	0.153425
0.0225352	0.140244	0.150685
0.259155	0.143293	0.145205
0.256338	0.143293	0.142466
0.261972	0.14939	0.145205
0.0253521	0.164634	0.167123
0.028169	0.185976	0.186301
0.0309859	0.219512	0.219178
0.0309859	0.240854	0.232877
0.0197183	0.259146	0.249315
0.0197183	0.262195	0.252055
0.028169	0.27439	0.265753
0.0309859	0.289634	0.276712
0.0253521	0.301829	0.290411
0.259155	0.301829	0.293151
0.509859	0.286585	0.276712
0.749296	0.268293	0.257534
0.504225	0.253049	0.241096
0.495775	0.243902	0.243836
0.273239	0.240854	0.243836
0.284507	0.240854	0.241096
0.0507042	0.234756	0.230137
0.0478873	0.228659	0.221918
0.0478873	0.210366	0.208219
0.278873	0.198171	0.20274
0.278873	0.189024	0.19726
0.273239	0.189024	0.19726
0.028169	0.192073	0.19726
0.264789	0.195122	0.19726
0.504225	0.195122	0.194521
0.523944	0.192073	0.191781
0.270423	0.210366	0.213699
0.0309859	0.231707	0.238356
0.0197183	0.265244	0.268493
0.028169	0.265244	0.273973
0.028169	0.231707	0.235616
0.0309859	0.185976	0.191781
0.0394366	0.146341	0.145205
0.0422535	0.140244	0.142466
0.276056	0.140244	0.142466
0.278873	0.140244	0.145205
0.259155	0.140244	0.150685
0.256338	0.140244	0.153425
0.261972	0.143293	0.158904
0.273239	0.14939	0.161644
0.0394366	0.155488	0.167123
0.256338	0.158537	0.169863
0.259155	0.161585	0.175342
0.256338	0.161585	0.178082
0.0253521	0.167683	0.183562
0.028169	0.170732	0.186301
0.0253521	0.164634	0.180822
0.0366197	0.155488	0.172603
0.0366197	0.134146	0.147945
0.0366197	0.121951	0.131507
0.267606	0.103659	0.10411
0.504225	0.0945122	0.0931507
0.509859	0.0823171	0.0849315
0.270423	0.0823171	0.0876712
0.0169014	0.0823171	0.0876712
0.0197183	0.0853659	0.0849315
0.028169	0.0792683	0.0794521
0.0507042	0.0762195	0.0767123
0.0450704	0.0792683	0.0821918
0.273239	0.0853659	0.090411
0.507042	0.097561	0.10411
0.498592	0.10061	0.109589
0.261972	0.106707	0.115068
0.0197183	0.106707	0.115068
0.0309859	0.109756	0.115068
0.0225352	0.115854	0.115068
0.0169014	0.121951	0.115068
0.0140845	0.121951	0.115068
0.0197183	0.109756	0.112329
0.0225352	0.097561	0.109589
0.0197183	0.0914634	0.106849
0.498592	0.0945122	0.106849
0.749296	0.103659	0.112329
0.752113	0.115854	0.117808
0.273239	0.140244	0.134247
0.0253521	0.155488	0.145205
0.0309859	0.176829	0.169863
0.0366197	0.182927	0.183562
0.276056	0.213415	0.216438
0.267606	0.237805	0.235616
0.253521	0.280488	0.276712
0.253521	0.301829	0.29863
0.264789	0.341463	0.334247
0.276056	0.362805	0.347945
0.0366197	0.390244	0.369863
0.523944	0.396341	0.378082
0.529577	0.408537	0.386301
0.76338	0.405488	0.386301
0.273239	0.384146	0.367123
0.259155	0.353659	0.347945
0.270423	0.320122	0.317808
0.270423	0.304878	0.306849
0.273239	0.292683	0.293151
0.267606	0.295732	0.290411
0.250704	0.307927	0.30137
0.250704	0.32622	0.315068
0.247887	0.353659	0.353425
0.504225	0.378049	0.378082
0.991549	0.42378	0.432877
1	0.454268	0.463014
0.760563	0.463415	0.473973
0.746479	0.445122	0.454795
0.509859	0.405488	0.419178
0.507042	0.381098	0.40274
0.028169	0.338415	0.358904
0.256338	0.317073	0.331507
0.267606	0.289634	0.293151
0.273239	0.277439	0.282192
0.287324	0.262195	0.263014
0.270423	0.25	0.254795
0.264789	0.237805	0.238356
0.0112676	0.231707	0.230137
0.259155	0.22561	0.219178
0.492958	0.219512	0.216438
0.490141	0.210366	0.210959
0.233803	0.20122	0.208219
0.0140845	0.195122	0.20274
0.0366197	0.192073	0.2
0.0450704	0.185976	0.186301
0.0338028	0.179878	0.175342
0.0225352	0.158537	0.147945
0.0225352	0.140244	0.131507
0.0338028	0.118902	0.109589
0.0338028	0.112805	0.10411
0.0422535	0.103659	0.0958904
0.028169	0.097561	0.0931507
0.0112676	0.0914634	0.090411
0.0028169	0.0914634	0.090411
0.0084507	0.0914634	0.0931507
0.0084507	0.0945122	0.0958904
0.0056338	0.10061	0.10411
0.0112676	0.109756	0.109589
0.0197183	0.112805	0.112329
0.0309859	0.109756	0.109589
0.0338028	0.106707	0.109589
0.0394366	0.106707	0.112329
0.028169	0.109756	0.115068
0.0253521	0.112805	0.115068
0.0112676	0.112805	0.112329
0.028169	0.112805	0.109589
0.270423	0.106707	0.106849
0.276056	0.103659	0.106849
0.276056	0.103659	0.109589
0.028169	0.106707	0.112329
0.0338028	0.131098	0.142466
0.0309859	0.152439	0.169863
0.0422535	0.146341	0.161644
0.0478873	0.109756	0.126027
0.0450704	0.0640244	0.0712329
0.0394366	0.0426829	0.0520548
0.028169	0.027439	0.0273973

## Sheet: Fig4.d_CAD_SNR
Raw data				SRDTrans
Input SNR (dB)	Output SNR (dB)	± s.d.		Input SNR (dB)	Output SNR (dB)	± s.d.
-2.08	-2.08	0.63		-2.08	25.48	0.37
0.91	0.91	0.62		0.91	26.51	0.48
3.3	3.3	0.62		3.3	27.5	0.39
5.59	5.59	0.61		5.59	29.07	0.45
7.72	7.72	0.6		7.72	29.29	0.41
10.52	10.52	0.58		10.52	31.05	0.37
12.9	12.9	0.54		12.9	32.42	0.3
15.24	15.24	0.48		15.24	33.4	0.48
17.68	17.68	0.36		17.68	36.13	0.39

## Sheet: Fig4.f_Speed_SNR
DeepCAD			SRDCNN			SRDTrans
Imaging speed (Hz)	Output SNR (dB)	± s.d.	Imaging speed (Hz)	Output SNR (dB)	± s.d.	Imaging speed (Hz)	Output SNR (dB)	± s.d.
0.1	12.77	2.01	0.1	17.66	0.43	0.1	19.59	0.37
0.3	13.1	1.61	0.3	18.04	0.56	0.3	19.62	0.31
1	18.44	0.87	1	18.67	0.64	1	20.83	0.36
3	21.34	0.25	3	20.61	0.33	3	22.44	0.3
10	22.72	0.22	10	21.64	0.28	10	23.76	0.3
30	23.61	0.22	30	22.41	0.37	30	25.08	0.23
